# Supplementary material for: Fibroblast Growth Factor 2 Promotes Bladder Hypertrophy Caused by Partial Bladder Outlet Obstruction
Source: Front Cell Dev Biol. 2021 Mar 30;9:630228. doi: 10.3389/fcell.2021.630228 (PMC8042216; doi:10.3389/fcell.2021.630228)
Supplement: Supplementary file 1 [file Table_1.XLSX]

## Sheet: Transcript_factors
Gene_symbol	Human_entrez	Rat_entrez	Mouse_entrez	Gene_Name	Synonym	DbTF	PMID	Uniprot_Human	Uniprot_Rat	Uniprot_mouse
AEBP1	AE binding protein 1	165	305494	11568	ACLP	yes	10510298	Q8IUX7	A2RUV9	Q640N1
AEBP2	AE binding protein 2	121536	297705	11569	-	yes	10329662	Q6ZN18		Q9Z248
AFR2	alpha fetoprotein regulation 2, inducibility	0	0	110685		yes	15767785
AHR	aryl hydrocarbon receptor	196	25690	11622	BHLHE76	yes	7592839	P35869	P41738	Q3U5D9,P30561
AIRE	autoimmune regulator	326	294328	11634	AIRE1|APECED|APS1|APSI|PGA1	yes	11274163, 11533054	O43918		B2MVU6,Q9Z0E3
AKNA	AT-hook transcription factor	80709	362530	100182	-	yes	21606955	Q7Z591,Q64FY1	D3ZLV5	Q80VW7
ALX1	ALX homeobox 1	8092	25401	216285	CART1|FND3	yes	9753625	Q15699	B0BMW6,Q63087	Q8C8B0
ALX3	ALX homeobox 3	257	365900	11694	FND1	yes	15226305	O95076	Q6RW14	Q3UQX2,O70137
ALX4	ALX homeobox 4	60529	296511	11695	FND2	yes	9847249	Q9H161	D3ZEM1	O35137,A2AIK6
APEX1	APEX nuclease (multifunctional DNA repair enzyme) 1	328	79116	11792	APE|APE1|APEN|APEX|APX|HAP1|REF1	yes	1380454	P27695,Q5TZP7	P43138	P28352,Q544Z7
AR	androgen receptor	367	24208	11835	AIS|DHTR|HUMARA|HYSP1|KD|NR3C4|SBMA|SMAX1|TFM	yes	7685765	P10275,F1D8N5	P15207	B1AVE7,P19091
ARHGAP35	Rho GTPase activating protein 35	2909	306400	232906	GRF-1|GRLF1|P190-A|P190A|P190ARHOGAP|P190RHOGAP	yes	1894621	Q9NRY4		Q3UVZ8,Q8CCL8,Q91YM2,B2RTN5
ARID3A	AT rich interactive domain 3A (BRIGHT-like)	1820	314616	13496	BRIGHT|DRIL1|DRIL3|E2FBP1	yes	15456761	Q99856	B5DEX9	Q62431
ARID3B	AT rich interactive domain 3B (BRIGHT-like)	10620	367092	56380	BDP|DRIL2	yes	8543152	Q8IVW6	D3ZGC2	Q9Z1N7
ARID3C	AT rich interactive domain 3C (BRIGHT-like)	138715	502946	550619	-	yes	21955986	A6NKF2	D3ZQB1	B7ZP08,A6PWV5
ARID5A	AT rich interactive domain 5A (MRF1-like)	10865	316327	214855	MRF-1|MRF1|RP11-363D14	yes	8649988	Q03989	Q3KRC8	Q3U108
ARID5B	AT rich interactive domain 5B (MRF1-like)	84159	309728	71371	DESRT|MRF-2|MRF2	yes	8649988, 8649988, 10329386, 10329386	Q14865		Q8BM75
ARNT	aryl hydrocarbon receptor nuclear translocator	405	25242	11863	HIF-1-BETA|HIF-1BETA|HIF1-BETA|HIF1B|HIF1BETA|TANGO|BHLHE2	yes	7592839	B0AZM1,P27540,A8K6P0	P41739	P53762,Q3ULM2
ARNT2	aryl-hydrocarbon receptor nuclear translocator 2	9915	25243	11864	BHLHE1	yes	8657146	Q86TN1,Q7Z3A3,Q9HBZ2	Q78E60	Q61324
ARNTL	aryl hydrocarbon receptor nuclear translocator-like	406	29657	11865	BMAL1|BMAL1C|JAP3|MOP3|PASD3|TIC|BHLHE5	yes	9576906, 9616112	O00327	Q9EPW1	Q9WTL8,Q3UHZ2
ARNTL2	aryl hydrocarbon receptor nuclear translocator-like 2	56938	362464	272322	BMAL2|CLIF|MOP9|PASD9|BHLHE6	yes	16893914	F5H402,B7Z429,Q8WYA1		Q2VPD4
ARX	aristaless related homeobox	170302	317268	11878	CT121|EIEE1|ISSX|MRX29|MRX32|MRX33|MRX36|MRX38|MRX43|MRX54|MRX76|MRX87|MRXS1|PRTS	yes	15930104	Q96QS3	A6YP92	O35085
ASCL1	achaete-scute complex homolog 1 (Drosophila)	429	64186	17172	ASH1|HASH1|MASH1|BHLHA46	yes	8662987, 8900141	P50553	P19359	Q02067
ASCL2	achaete-scute complex homolog 2 (Drosophila)	430	24209	17173	ASH2|HASH2|MASH2|BHLHA45	yes	1314394	Q99929	P19360	Q3TJR9,O35885
ASCL3	achaete-scute complex homolog 3 (Drosophila)	56676	246301	56787	HASH3|SGN1|BHLHA42	yes	11784080	Q9NQ33	F1LQ83	Q9JJR7
ATF1	activating transcription factor 1	466	315305	11908	EWS-ATF1|FUS/ATF-1|TREB36	yes	2516827	P18846	Q5BK34	Q9CWS2,P81269
ATF2	activating transcription factor 2	1386	81647	11909	CRE-BP1|CREB2|HB16|TREB7	yes	1658708, 2516827, 2529117, 9139739, 10909971	A4D7V5,Q3B7B7,Q8TAR1,P15336,G8JLM5,A4D7U4	Q00969	Q68FE3,Q640L6,A2AQF2,Q543G2,P16951
ATF3	activating transcription factor 3	467	25389	11910	-	yes	2516827, 11916968, 12815047	Q5VTZ2,P18847	P29596	Q60765,Q4FJW1
ATF4	activating transcription factor 4 (tax-responsive enhancer element B67)	468	79255	11911	CREB-2|CREB2|TAXREB67|TXREB	yes	2516827, 16000305	P18848,Q96AQ3	Q9ES19,B0BMW3	Q06507,Q8CF69
ATF5	activating transcription factor 5	22809	282840	107503	ATFX|HMFN0395	yes	2516827, 15735663	Q9Y2D1	Q6P788	Q3UJF3,O70191
ATF6	activating transcription factor 6	22926	304962	226641	ATF6A	yes	2516827, 9271374	P18850,A8K383	G3V909	F6VAN0
ATF6B	activating transcription factor 6 beta	1388	406169	12915	CREB-RP|CREBL1|G13	yes	14973138	Q6AZW6,Q99941	Q4G097	O35451,Q3UJ07
ATF7	activating transcription factor 7	11016	315333	223922	ATFA	yes	2516827, 11278933	P17544	G3V7X9	Q3U2X8,Q8R0S1
ATOH1	atonal homolog 1 (Drosophila)	474	500156	11921	ATH1|HATH1|MATH-1|BHLHA14	yes	14757642	Q92858	D3ZQL9	P48985
ATOH7	atonal homolog 7 (Drosophila)	220202	365564	53404	MATH5|BHLHA13	yes	11172005	F1T0H4,Q8N100	D3ZG53	Q9Z2E5
BACH1	BTB and CNC homology 1, basic leucine zipper transcription factor 1	571	304127	12013	BACH-1	yes	10620011	Q6ICU0,O14867	D4ACD2	P97302,Q3US24,Q3URL4
BACH2	BTB and CNC homology 1, basic leucine zipper transcription factor 2	60468	366340	12014	BTBD25	yes	8887638, 10949928	Q9BYV9		A2ANU8,A2RRI0
BARHL1	BarH-like homeobox 1	56751	117232	54422	-	yes	18212062	Q9BZE3	P63156	P63157,A2AIT5
BARHL2	BarH-like homeobox 2	343472	65050	104382	-	yes	22307612	Q9NY43	O88181	Q7TNS3,Q8VIB5
BARX1	BARX homeobox 1	56033	364680	12022	-	yes	15809042	Q9HBU1	D3ZA67	Q9ER42
BARX2	BARX homeobox 2	8538	679701	12023	-	yes	14744868, 15728386	Q9UMQ3		O08686
BATF	basic leucine zipper transcription factor, ATF-like	10538	299206	53314	B-ATF|BATF1|SFA-2|SFA2	yes	21873234	Q16520	D4A7E1	O35284
BATF3	basic leucine zipper transcription factor, ATF-like 3	55509	60462	381319	JDP1|JUNDM1|SNFT	yes	15467742	Q9NR55	P97876	Q9D275
BBX	bobby sox homolog (Drosophila)	56987	303970	70508	HBP2|HSPC339|MDS001	yes	11680820	A8K6U2,Q8WY36	A1L1L0	Q8VBW5
BCL11A	B-cell CLL/lymphoma 11A (zinc finger protein)	53335	305589	14025	BCL11A-L|BCL11A-S|BCL11A-XL|BCL11A-M|CTIP1|EVI9|HBFQTL5|ZNF856	yes	19056937	D6W5D9,Q9H165,D9YZV9	D3ZSY3	Q3US10,Q5STS8,Q5STS9,Q9QYE3,Q5STS5,Q5STS7,Q3TP99
BCL11B	B-cell CLL/lymphoma 11B (zinc finger protein)	64919	314423	58208	CTIP-2|CTIP2|RIT1|ZNF856B|HRIT1-ALPHA	yes	12196208	Q9C0K0	D4A0W4	Q99PV8
BCL6	B-cell CLL/lymphoma 6	604	303836	12053	BCL5|BCL6A|LAZ3|ZBTB27|ZNF51	yes	12097386	P41182,B5B0A5	B2GUV8	Q544F9,P41183
BCL6B	B-cell CLL/lymphoma 6, member B	255877	360551	12029	BAZF|ZBTB28|ZNF62	yes	9632807	A8KA13,Q8N143	D3ZTN3	O88282,Q5BKP3
BCLAF1	BCL2-associated transcription factor 1	9774	293017	72567	BTF|BK211L9.1	yes	17938203	Q9NYF8	B1WC16	Q8K019,F8WI22
BHLHA15	basic helix-loop-helix family, member a15	168620	25334	17341	BHLHB8|MIST1	yes	20038531	Q7RTS1	P70562	Q9QYC3
BHLHA9	basic helix-loop-helix family, member a9	727857	363656	320522	BHLHF42	yes	22147889	Q7RTU4	D3ZY30	Q5RJB0
BHLHE22	basic helix-loop-helix family, member e22	27319	365748	59058	BHLHB5|BETA3|CAGL85|TNRC20	yes	22284184	B4DF88,Q8NFJ8		Q8C6A8
BHLHE23	basic helix-loop-helix family, member e23	128408	499952	140489	BETA4|BHLHB4|BA305P22.3	yes	15363390	Q8NDY6	D3ZU26	Q0VEJ8,Q8BGW3
BHLHE40	basic helix-loop-helix family, member e40	8553	79431	20893	BHLHB2|DEC1|HLHB2|SHARP-2|STRA13|STRA14	yes	12297495	Q6IB83,O14503	O35780	Q542A5,O35185
BHLHE41	basic helix-loop-helix family, member e41	79365	117095	79362	BHLHB3|DEC2|SHARP1|HDEC2	yes	12657651	Q8TAT1,Q9C0J9		Q99PV5,Q6L8F5
BMPR1A	bone morphogenetic protein receptor, type IA	657	0	0	10Q23DEL|ACVRLK3|ALK3|CD292|SKR5	yes	19416967
BNC1	basonuclin 1	646	365299	12173	BNC|BSN1|HST19447	yes	16919236	Q01954		F8VPY0
BNC2	basonuclin 2	54796	298189	242509	BSN2	yes	15081112	Q6ZN30	D3ZZ22	Q2TBA4,A2AK55,Q8BMQ3
BRIP1	BRCA1 interacting protein C-terminal helicase 1	83990	360588	237911	BACH1|FANCJ|OF	yes	11069897	Q9BX63		Q5SXJ3
BSX	brain-specific homeobox	390259	500982	244813	BSX1	yes	17550780	Q3C1V8	D4A5F6	Q810B3
BTBD11	BTB (POZ) domain containing 11	121551	314675	74007	-	yes	21073692	B3KVD0,B3KXB0,B3KXG3,A6QL63,E9PHS4		Q8BRL1,Q6GQW0,B2RUH2,E9QJW1
BTBD3	BTB (POZ) domain containing 3	22903	311462	228662	DJ742J24.1	yes	19235015	Q9Y2F9	D3ZJC0	Q8CHC1,Q3TSN9,Q6P5B8
BTG2	BTG family, member 2	7832	29619	12227	PC3|TIS21	yes	20020054	P78543	P27049	Q04211,Q3TF68
C1ORF61	chromosome 1 open reading frame 61	10485	0	0	CROC4	yes	10995546	Q13536
C1ORF85	chromosome 1 open reading frame 85	112770	0	0	NCU-G1	yes	18021396	Q8WWB7
CAMTA1	calmodulin binding transcription activator 1	23261	362665	100072	CANPMR	yes	21857646	Q9Y6Y1,G3V3Z7	Q3KQW8	A2A891,Q3TYE0
CARF	amyotrophic lateral sclerosis 2 (juvenile) chromosome region, candidate 8	79800	301446	241066	ALS2CR8|NYD-SP24	yes	11832226	Q8N187	D4A7U2	Q8VHI4
CASZ1	castor zinc finger 1	54897	313713	69743	CAS11|CST|SRG|ZNF693|DJ734G22.1	yes	22331471	Q86V15		B1AS46,Q9CWL2
CC2D1A	coiled-coil and C2 domain containing 1A	54862	0	0	FREUD-1|FREUD-1/AKI1|MRT3	yes	21155902
CC2D1B	coiled-coil and C2 domain containing 1B	200014	0	0	-	yes	21155902
CDC5L	CDC5 cell division cycle 5-like (S. pombe)	988	85434	71702	CDC5|CDC5-LIKE|CEF1|PCDC5RP|DJ319D22.1	yes	11082045	Q99459	O08837,B1WBQ0	Q3UCF2,Q6A068
CDX1	caudal type homeobox 1	1044	364883	12590	-	yes	12954759, 15677472, 15774940	P47902		P18111
CDX2	caudal type homeobox 2	1045	66019	12591	CDX-3|CDX3	yes	7935448	Q99626	Q9ESV7	Q543L9,P43241
CDX4	caudal type homeobox 4	1046	302400	12592	-	yes	21471217	O14627	D3ZF67	Q78Z64,Q07424
CEBPA	CCAAT/enhancer binding protein (C/EBP), alpha	1050	24252	12606	C/EBP-ALPHA|CEBP	yes	2227417, 8632009	P49715	P05554	P53566
CEBPB	CCAAT/enhancer binding protein (C/EBP), beta	1051	24253	12608	C/EBP-BETA|CRP2|IL6DBP|LAP|NF-IL6|TCF5	yes	15308669, 15713650	P17676	P21272	Q3UPN9,P28033
CEBPD	CCAAT/enhancer binding protein (C/EBP), delta	1052	25695	12609	C/EBP-DELTA|CELF|CRP3|NF-IL6-BETA	yes	8572170	P49716	Q03484	B9EIA9,Q00322,Q3UE64
CEBPE	CCAAT/enhancer binding protein (C/EBP), epsilon	1053	25410	110794	C/EBP-EPSILON|CRP1	yes	10233885	Q15744	P56261	Q6PZD9
CEBPG	CCAAT/enhancer binding protein (C/EBP), gamma	1054	25301	12611	GPE1BP|IG/EBP-1	yes	7501458, 15833715	P53567	P26801,B2GVA2	P53568,Q54AJ1
CEBPZ	CCAAT/enhancer binding protein (C/EBP), zeta	10153	362686	12607	CBF|CBF2|HSP-CBF|NOC1	yes	2247079	Q03701		P53569
CGGBP1	CGG triplet repeat binding protein 1	8545	288353	106143	CGGBP|P20-CGGBP	yes	10692448	Q9UFW8	D4ADB4	A6X966,Q8BHG9
CHCHD3	coiled-coil-helix-coiled-coil-helix domain containing 3	54927	0	0	MINOS3|PPP1R22	yes	22567091
CIC	capicua homolog (Drosophila)	23152	308435	71722	-	yes	16717057	Q96RK0		E9QP01,Q924A2
CLOCK	clock circadian regulator	9575	60447	12753	KAT13D|BHLHE8	yes	15147242	Q3ZCT4,O15516,Q53EU0	Q9WVS9	O08785
CNBP	CCHC-type zinc finger, nucleic acid binding protein	7555	64530	12785	CNBP1|DM2|PROMM|RNF163|ZCCHC22|ZNF9	yes	7721877	A8K7V4,Q4JGY1,E9PDR7,P62633	P62634	Q3U5V2,Q3U935,Q5QJQ9,P53996
CNOT3	CCR4-NOT transcription complex, subunit 3	4849	308311	232791	LENG2|NOT3|NOT3H	yes	19339689, 19339689	O75175	D3ZXE8	Q8K0V4
CREB1	cAMP responsive element binding protein 1	1385	81646	12912	CREB	yes	14593102, 15054091	Q5U0J5,Q53X93,P16220	P15337	Q62347,Q547S9,Q543W0,Q01147
CREB3	cAMP responsive element binding protein 3	10488	298400	12913	LUMAN|LZIP	yes	9271389	O43889	Q6P6G3	Q3UNH6
CREB3L1	cAMP responsive element binding protein 3-like 1	90993	362165	26427	OASIS	yes	12054625	Q96BA8	Q66HA2	Q9Z125
CREB3L2	cAMP responsive element binding protein 3-like 2	64764	362339	208647	BBF2H7	yes	17178827	Q70SY1,Q68D60	Q6QDP7	Q8BH52
CREB3L3	cAMP responsive element binding protein 3-like 3	84699	314638	208677	CREB-H|CREBH	yes	11353085	Q68CJ9	Q5FVM5	Q91XE9
CREB3L4	cAMP responsive element binding protein 3-like 4	148327	310616	78284	AIBZIP|ATCE1|CREB3|CREB4|JAL|HJAL	yes	11956138, 15938716	Q8TEY5,Q5T4L0	Q5UEM7	Q9D2A5
CREB5	cAMP responsive element binding protein 5	9586	500131	231991	CRE-BPA	yes	8440710	Q02930	D3ZBH0	Q8K1L0
CREBBP	CREB binding protein	1387	54244	12914	CBP|KAT3A|RSTS	yes	21539536	Q92793,Q4LE28	F1M9G7	Q6GQV9,F8VPR5
CREBL2	cAMP responsive element binding protein-like 2	1389	362453	232430	-	yes	21728997	O60519	Q5BJU6	Q32M00
CREBRF	CREB3 regulatory factor	153222	303016	77128	C5ORF41|LRF	yes	16940180	Q8IUR6	D4A811	Q8CDG5
CREM	cAMP responsive element modulator	1390	25620	12916	CREM-2|ICER|HCREM-2	yes	1847666, 8458330	E9PAR4,E9PHM1,Q5W1B0,C9JZ10,Q03060,C9J785,Q14501,A8MPQ2,Q5W1A7	F1LNP3,Q03061	Q9CQ87,Q3TTH6,E9PV35,P27699,Q78Z98,Q99JF1
CRX	cone-rod homeobox	1406	60446	12951	CORD2|CRD|LCA7|OTX3	yes	15001570, 16332268	O43186	Q9JLT8	Q543C9,E9PXK1,O54751
CSRNP1	cysteine-serine-rich nuclear protein 1	64651	363165	215418	AXUD1|CSRNP-1|FAM130B|TAIP-3|URAX1	yes	17726538	Q96S65	D4AAK3	P59054
CSRNP2	cysteine-serine-rich nuclear protein 2	81566	315308	207785	C12ORF2|C12ORF22|FAM130A1|PPP1R72|TAIP-12	yes	17726538	Q9H175	D4A1W4	Q8BGQ2
CSRNP3	cysteine-serine-rich nuclear protein 3	80034	311093	77771	FAM130A2|PPP1R73|TAIP-2|TAIP2	yes	17726538	Q8WYN3	D4AE74	P59055
CTBP2	C-terminal binding protein 2	1488	81717	13017	-	yes	21315774	P56545	Q9EQH5	P56546,Q3UGL5
CTCF	CCCTC-binding factor (zinc finger protein)	10664	83726	13018	-	yes	15143173	Q59EL8,P49711,B5MC38	Q9R1D1	Q61164
CTCFL	CCCTC-binding factor (zinc finger protein)-like	140690	296420	664799	BORIS|CT27|CTCF-T|HMGB1L1|DJ579F20.2	yes	18413740	A6XGM8,A6XGM2,A6XGN2,A6XGL8,E7EUE3,A6XGN0,A0S6W1,Q8NI51,A6XGM9,A6XGN3,A6XGN1,A6XGN4,A6XGM0		A2APF3
CTNNBL1	catenin, beta like 1	56259	296320	66642	C20ORF33|NAP|NYD-SP19|P14L|PP8304|DJ633O20.1	yes	18325910	Q8WYA6	Q4V8K2	A2ACD3,Q9CWL8
CUX1	cut-like homeobox 1	1523	116639	13047	CASP|CDP|CDP/CUT|CDP1|COY1|CUTL1|CUX|CLOX|CUX/CDP|GOLIM6|NBLA10317|P100|P110|P200|P75	yes	15994318	G3V1Z6,B4DZZ2,Q3LIA3,J3KQV9,Q13948,P39880,B3KWH8,J3KPQ6,B3KV79		Q6AXG1,Q5BL05,H3BKT0,E9QKE9,P70403,P53564
CUX2	cut-like homeobox 2	23316	288665	13048	CDP2|CUTL2	yes	8798433, 15656993	O14529		P70298
DACH1	dachshund homolog 1 (Drosophila)	1602	0	13134	DACH	yes	20956529, 20869363	D0FY36,Q9UI36,D0FY35		Q68G54,Q9QYB2
DACH2	dachshund homolog 2 (Drosophila)	117154	302333	93837	-	yes	17075071	Q96NX9,A8K3I1		B1AU58,Q925Q8,B1AUM0
DBP	D site of albumin promoter (albumin D-box) binding protein	1628	24309	13170	DABP	yes	2331750	Q10586	P16443	Q3USN7,Q60925
DBX1	developing brain homeobox 1	120237	292934	13172	-	yes	17729296, 21552538	A6NMT0	Q5NSW5	P52950
DBX2	developing brain homeobox 2	440097	541457	223843	-	yes	20081190	Q6ZNG2	F1LRM4	Q8BZD0,F8VQH7
DDIT3	DNA-damage-inducible transcript 3	1649	29467	13198	CEBPZ|CHOP|CHOP-10|CHOP10|GADD153	yes	8657121	Q53YD1,P35638,F8VS99	Q496Y7,Q62804	Q3V405,P35639
DDN	0	0	0	0	0	yes	21911934
DEAF1	DEAF1 transcription factor	10522	83632	54006	NUDR|SPN|ZMYND5	yes	9860983	O75398	O88450	Q9Z1T5
DENND4A	DENN/MADD domain containing 4A	10260	0	102442	IRLB|MYCPBP	yes	2005901	Q05C90,E7EPL3,Q7Z401		E9Q8V6
DIDO1	death inducer-obliterator 1	11083	362286	23856	BYE1|C20ORF158|DATF-1|DATF1|DIDO2|DIDO3|DIO-1|DIO1|DJ885L7.8	yes	10393935	Q9BTC0		Q8C9B9
DLX1	distal-less homeobox 1	1745	296500	13390	-	yes	17409112	P56177	G3V669	Q64317,A2ATU7
DLX2	distal-less homeobox 2	1746	296499	13392	TES-1|TES1	yes	14769946	Q53QU7,Q07687	G3V668	Q52KJ2,P40764
DLX3	distal-less homeobox 3	1747	287638	13393	AI4|TDO	yes	16687405	O60479	D4ADD0	Q64205,Q78ZZ8
DLX4	distal-less homeobox 4	1748	303469	13394	BP1|DLX7|DLX8|DLX9	yes	11909945	Q92988	D4AC19	P70436
DLX5	distal-less homeobox 5	1749	25431	13395	SHFM1D	yes	15383550	Q53Y73,P56178	P50575	P70396,Q3TYA7
DLX6	distal-less homeobox 6	1750	500023	13396	-	yes	11711438	J3KR92,P56179		P70397
DMBX1	diencephalon/mesencephalon homeobox 1	127343	313512	140477	MBX|OTX3|PAXB	yes	12055180	Q8NFW5		B1ASG2,Q91ZK4
DMRT1	doublesex and mab-3 related transcription factor 1	1761	114498	50796	DMT1	yes	20616082, 20951351	Q9Y5R6	Q925A6	Q9QZ59
DMRT2	doublesex and mab-3 related transcription factor 2	10655	309430	226049	-	yes	20368965, 20368965	Q05C20,Q5HYK2,Q9Y5R5	D4A098	Q8BG36
DMTF1	cyclin D binding myb-like transcription factor 1	9988	114485	23857	DMP1|DMTF|HDMP1	yes	19816943	Q9Y222,B3KMJ8	Q66HG1	Q8CE22
DPF1	D4, zinc and double PHD fingers family 1	8193	50545	29861	BAF45B|NEUD4|NEURO-D4	yes	11078465	Q6PJ73,Q92782	B0K016	Q9QX66,Q6GTK4
DPF3	D4, zinc and double PHD fingers, family 3	8110	299186	70127	CERD4	yes	14769913	Q92784		B5TZD5,P58269
DRGX	dorsal root ganglia homeobox	644168	252880	107751	DRG11|PRRXL1	yes	19598127	C9JW76	Q62798	Q8BYH0
DUX1	double homeobox 1	26584	0	0	-	yes	9736770	O43812,Q96PT3
DUX4	double homeobox 4	22947	0	664783	DUX10	yes	17984056	F5GZ66		A1JVI8
E2F1	E2F transcription factor 1	1869	399489	13555	E2F-1|RBAP1|RBBP3|RBP3	yes	17178835	Q9BSD8,Q01094		Q547J6,Q61501
E2F2	E2F transcription factor 2	1870	24566	242705	E2F-2	yes	10766737	Q14209	P70521	Q8BJ38,P56931
E2F3	E2F transcription factor 3	1871	291105	13557	E2F-3	yes	15448153, 17135268	Q68DT0,O00716		Q3UZJ0,O35261,Q6PCM3
E2F4	E2F transcription factor 4, p107/p130-binding	1874	100360427	104394	E2F-4	yes	12110166	Q16254		Q8R0K9
E2F5	E2F transcription factor 5, p130-binding	1875	116651	13559	E2F-5	yes	7760804	E9PBN9,Q15329		Q61502
E2F6	E2F transcription factor 6	1876	313978	50496	E2F-6	yes	15574595, 15936277	O75461	Q80ZB0	Q8VHT4,O54917
E2F7	E2F transcription factor 7	144455	314818	52679	-	yes	12893818, 14633988	Q96AV8		Q8BQ55,Q6S7F2
E2F8	E2F transcription factor 8	79733	308607	108961	E2F-8	yes	16179649	A0AVK6		Q58FA4
E4F1	E4F transcription factor 1	1877	681359	13560	E4F	yes	2169022	Q66K89		Q8CCE9
EAF2	ELL associated factor 2	55840	266787	106389	BM040|TRAITS|U19	yes	16114057	Q96CJ1	Q811X5	Q91ZD6
EBF1	early B-cell factor 1	1879	116543	13591	COE1|EBF|O/E-1|OLF1	yes	12446773, 20543837	Q9UH73	Q63398	Q07802,Q5SWK5
EBF2	early B-cell factor 2	64641	361060	13592	COE2|EBF-2|O/E-3|OE-3	yes	17018599	B7Z934,Q9HAK2,B2RNT0	D3ZT68	O08792
EBF3	early B-cell factor 3	253738	361668	13593	COE3|EBF-3|O/E-2|OE-2	yes	17018599	Q9H4W6	D4A274	Q6NXL3,O08791,Q5DTH8
EBF4	early B-cell factor 4	57593	680751	228598	COE4|O/E-4	yes	12139918	E9PEI2,Q9BQW3,Q7Z5T1	D3ZWW1	B2RQX3,Q8K4J2
EED	embryonic ectoderm development	8726	293104	13626	HEED|WAIT1	yes	9234727	O75530	B5DF02	Q921E6
EGR1	early growth response 1	1958	24330	13653	AT225|G0S30|KROX-24|NGFI-A|TIS8|ZIF-268|ZNF225	yes	8336701, 9858508	Q546S1,P18146	P08154	Q8CAT6,P08046,Q544D6
EGR2	early growth response 2	1959	114090	13654	AT591|CMT1D|CMT4E|KROX20	yes	12687019	P11161	P51774	P08152,Q3U207
EGR3	early growth response 3	1960	25148	13655	EGR-3|PILOT	yes	1906159	B4DHJ5,E7EW38,Q06889,B4DH80	P43301	P43300
EGR4	early growth response 4	1961	25129	13656	NGFI-C|NGFIC|PAT133	yes	17192429	G3V1T5,B2RAE3,B7ZKU3	Q00911	Q3URA9,Q9WUF2
EHF	ets homologous factor	26298	295965	13661	ESE3|ESE3B|ESEJ	yes	10644770, 17027647	Q9NZC4,E9PSB2	B2RYD8	A2BIB4,O70273
ELF1	E74-like factor 1 (ets domain transcription factor)	1997	85424	13709	-	yes	12065417, 16002702	Q6MZZ4,E9PDQ9,P32519,B4E2I5	Q9EQY2,G3V9V2,Q9EQY3	Q3V1H4,Q60775
ELF2	E74-like factor 2 (ets domain transcription factor)	1998	361944	69257	EU32|NERF|NERF-1A|NERF-1B|NERF-1A,B|NERF-2	yes	8756667	Q15723	Q5XIS3,Q5XIT5	Q9JHC9
ELF3	E74-like factor 3 (ets domain transcription factor, epithelial-specific )	1999	304815	13710	EPR-1|ERT|ESE-1|ESX	yes	11893733	P78545	Q4V7E1	Q3UPW2
ELF4	E74-like factor 4 (ets domain transcription factor)	2000	302811	56501	ELFR|MEF	yes	8895518	Q99607		Q9Z2U4
ELF5	E74-like factor 5 (ets domain transcription factor)	2001	366142	13711	ESE2	yes	9840936, 10506207	A6XAE6,A8K443,Q9UKW6	D4A3N9	Q8VDK3,Q3V1F7,Q3ULZ4
ELK1	ELK1, member of ETS oncogene family	2002	314436	13712	-	yes	1425594	Q86SR6,P19419	A4GTP4	P41969
ELK3	ELK3, ETS-domain protein (SRF accessory protein 2)	2004	362871	13713	ERP|NET|SAP2	yes	7958835, 12896968	P41970	D4A9V6	P41971
ELK4	ELK4, ETS-domain protein (SRF accessory protein 1)	2005	304786	13714	SAP1	yes	11846562	P28324,Q8IXL1	B4F7D4	P41158
EMX1	empty spiracles homeobox 1	2016	500235	13796	-	yes	16793035	Q04741	D3ZV90	Q04742
EMX2	empty spiracles homeobox 2	2018	499380	13797	-	yes	16793035	G3V305,Q04743	D3ZCK7	Q04744
EN1	engrailed homeobox 1	2019	685360	13798	-	yes	8096059	Q05925		P09065,Q3USA2
EN2	engrailed homeobox 2	2020	499964	13799	-	yes	21364037	P19622	D3Z8B1	Q3TZM2,P09066
ENO1	enolase 1, (alpha)	2023	24333	13806	ENO1L1|MPB1|NNE|PPH	yes	2005901	P06733,E2DRY6	Q5BJ93,P04764	Q5FW97,P17182
EOMES	eomesodermin	8320	316052	13813	TBR2	yes	11585801	O95936		O54839
EP300	E1A binding protein p300	2033	170915	328572	KAT3B|RSTS2|P300	yes	22780989	Q7Z6C1,Q09472		E9PYJ8,Q8BJ14
EPAS1	endothelial PAS domain protein 1	2034	29452	13819	ECYT4|HIF2A|HLF|MOP2|PASD2|BHLHE73	yes	18442887	Q99814,B3KW07	Q9JHS1	P97481
ERF	Ets2 repressor factor	2077	292721	13875	PE-2|PE2	yes	12533699	P50548	D3ZJW0	P70459
ERG	v-ets erythroblastosis virus E26 oncogene homolog (avian)	2078	170909	13876	ERG-3|P55	yes	22117042	B4DVX5,P11308,B4DN83	Q91XV5	P81270
ESR1	estrogen receptor 1	2099	24890	13982	ER|ESR|ESRA|ERA|NR3A1	yes	10908317, 16636675	Q9UBT1,G4XH65,P03372	P06211	E7FJU2,P19785
ESR2	estrogen receptor 2 (ER beta)	2100	25149	13983	ER-BETA|ESR-BETA|ESRB|ESTRB|ERB|NR3A2	yes	9058381, 12047722, 16484337	Q92731,F1D8N3,Q7LCB3	Q62986	O08537
ESRRA	estrogen-related receptor alpha	2101	293701	26379	ERR1|ERRA|ERRALPHA|ESRL1|NR3B1	yes	9271417	P11474,Q569H8	Q5QJV7	O08580
ESRRB	estrogen-related receptor beta	2103	299210	26380	DFNB35|ERR2|ERRB|ESRL2|NR3B2	yes	8626619, 15766247	O95718	P11475	G5E8P8,Q80VS1,E9QKA2,Q8CCV5,Q61539
ESRRG	estrogen-related receptor gamma	2104	360896	26381	ERR3|ERRGAMMA|NR3B3	yes	15149736	F8W8J3,B7Z5E9,F1D8R6,F1D8R5,P62508,C0SQ93,B3KY84,E9PGB7	P62510	P62509
ESX1	ESX homeobox 1	80712	0	13984	ESX1L|ESXR1	yes	10611245	Q8N693		O88933
ETS1	v-ets erythroblastosis virus E26 oncogene homolog 1 (avian)	2113	24356	23871	ETS-1|EWSR2	yes	12119294	F5GYX9,P14921,A8K725,B4DW78	P41156	Q8BVW8,Q540Q5,E9PWI8,P27577,Q8K3Q9
ETS2	v-ets erythroblastosis virus E26 oncogene homolog 2 (avian)	2114	304063	23872	ETS2IT1	yes	12637547	P15036	D4AAH4	Q3UP99,P15037
ETV1	ets variant 1	2115	362733	14009	ER81	yes	12750007	P50549,F5GXR2,E9PHB1,B7Z618,B7Z2C9	F1LU59,B5DEZ2	Q549J8,Q8CCR6,P41164
ETV2	ets variant 2	2116	361544	14008	ER71|ETSRP71	yes	16619273, 1340465	B3KUL0	D3ZEY9	P41163
ETV3	ets variant 3	2117	295297	27049	METS|PE-1|PE1|BA110J1.4	yes	12007404	P41162	G3V813	Q8R4Z4
ETV4	ets variant 4	2118	360635	18612	E1A-F|E1AF|PEA3|PEAS3	yes	15466854	B7Z9J6,B7Z5J3,P43268		Q3UMZ6
ETV5	ets variant 5	2119	303828	104156	ERM	yes	15138262, 15466854, 15857832	P41161	D4AC56	Q9CXC9
ETV6	ets variant 6	2120	312777	14011	TEL|TEL/ABL	yes	10514502	P41212	Q3KRD1	Q80WR3,P97360
ETV7	ets variant 7	51513	0	0	TEL-2|TEL2|TELB	yes	11108721	Q9Y603
EWSR1	Ewing sarcoma breakpoint region 1	2130	289752	14030	EWS|BK984G1.4	yes	19305498	B0QYK1,Q96MN4,Q01844	B1WC50	Q61545
FAM170A	family with sequence similarity 170, member A	340069	498864	225497	ZNFD	yes	20162441	A1A519		Q66LM6
FAM48A	suppressor of Ty 20 homolog (S. cerevisiae)	55578	361946	56790	C13|C13ORF19|P38IP|SPT20|BA421P11.4	yes	12070015	Q8NEM7	Q66HC7	Q7TT00
FERD3L	Fer3-like (Drosophila)	222894	366598	114712	N-TWIST|NATO3|NTWIST|BHLHA31	yes	12217327	Q96RJ6	D4A114	Q923Z4
FEV	FEV (ETS oncogene family)	54738	246271	260298	HSRNAFEV|PET-1	yes	9468386	Q99581	O70132	Q8QZW2
FEZF1	FEZ family zinc finger 1	389549	500048	73191	FEZ|ZNF312B	yes	19318583	A0PJY2	D3ZPD6	Q0VDQ9
FEZF2	FEZ family zinc finger 2	55079	305719	54713	FEZ|FEZL|TOF|ZFP312|ZNF312	yes	20431123	Q8TBJ5	B4F7C0	Q9ESP5
FIGLA	folliculogenesis specific basic helix-loop-helix	344018	500239	26910	BHLHC8|FIGALPHA|POF6	yes	9362457, 15044608	Q6QHK4	D4AD65	O55208,H6UWL1
FLI1	Friend leukemia virus integration 1	2313	315532	14247	EWSR2|SIC-1	yes	1445800, 8449942, 8449942, 8502483, 12065417, 14570912	Q01543,B4DTC6,B4DFV4,G3V183	Q4Z8P1	Q544B3,P26323
FOS	FBJ murine osteosarcoma viral oncogene homolog	2353	314322	14281	AP-1|C-FOS|P55	yes	8798512, 11925568, 15073183	P01100,Q6FG41	P12841	P01101
FOSB	FBJ murine osteosarcoma viral oncogene homolog B	2354	100360880	14282	AP-1|G0S3|GOS3|GOSB	yes	2498083, 14515349, 16699069	E9PHJ3,A8VJE1,P53539		A2RSD4,P13346
FOSL1	FOS-like antigen 1	8061	25445	14283	FRA|FRA1|FRA-1	yes	7791782, 15608675	P15407	P10158	Q3UMK5,P48755
FOSL2	FOS-like antigen 2	2355	25446	14284	FRA2	yes	13679379, 15558021	P15408,Q9H5M2	Q62738,P51145	P47930
FOXA1	forkhead box A1	3169	25098	15375	HNF3A|TCF3A	yes	2227418, 15485926, 20018680	P55317	P23512	P35582
FOXA2	forkhead box A2	3170	25099	15376	HNF3B|TCF3B	yes	16847327	Q9Y261,B0ZTD4	P32182	P35583
FOXA3	forkhead box A3	3171	25100	15377	FKHH3|HNF3G|TCF3G	yes	19919681	P55318	P32183	P35584
FOXB1	forkhead box B1	27023	367106	64290	FKH5|HFKH-5	yes	10662642, 12297093	Q99853	Q5FVH9	Q64732
FOXB2	forkhead box B2	442425	691398	14240	BA159H20.4	yes	12297093	Q5VYV0		B9EII5,Q64733
FOXC1	forkhead box C1	2296	364706	17300	ARA|FKHL7|FREAC-3|FREAC3|IGDA|IHG1|IRID1|RIEG3	yes	12533514, 15684392	Q12948		Q61572
FOXC2	forkhead box C2 (MFH-1, mesenchyme forkhead 1)	2303	171356	14234	FKHL14|LD|MFH-1|MFH1	yes	20956529	Q99958		Q61850,B9EI61
FOXD1	forkhead box D1	2297	171299	15229	FKHL8|FREAC4	yes	13678594	Q16676		Q61345
FOXD2	forkhead box D2	2306	313504	17301	FKHL17|FREAC-9|FREAC9	yes	12621056	O60548		O35392
FOXD3	forkhead box D3	27022	29203	15221	AIS1|GENESIS|HFH2|VAMAS2	yes	8139574	Q9UJU5		Q61060,A2BDY3
FOXD4	forkhead box D4	2298	252886	14237	FKHL9|FOXD4A|FREAC-5|FREAC5	yes	7957066, 17889656	Q12950		Q60688
FOXD4L1	forkhead box D4-like 1	200350	0	0	FOXD5|BA395L14.1	yes	20650821	B3KVK3,Q9NU39
FOXD4L3	forkhead box D4-like 3	286380	0	0	FOXD4L2|FOXD6	yes	15492844	Q6VB84
FOXD4L5	forkhead box D4-like 5	653427	0	0	BA15J10.2	yes	20081217	Q5VV16
FOXD4L6	forkhead box D4-like 6	653404	0	0	-	yes	20081217	Q3SYB3
FOXE1	forkhead box E1 (thyroid transcription factor 2)	2304	192274	110805	FKHL15|FOXE2|HFKH4|HFKL5|TITF2|TTF-2|TTF2	yes	10465294	O00358	O08771	Q8R2I0
FOXE3	forkhead box E3	2301	171302	30923	FKHL12|FREAC8	yes	12882633	Q13461	G3V6Y8	A2AD44,Q9QY14
FOXF1	forkhead box F1	2294	246073	15227	ACDMPV|FKHL5|FREAC1	yes	8626802, 8626802	Q12946		Q61080
FOXF2	forkhead box F2	2295	0	14238	FKHL6|FREAC-2|FREAC2	yes	8626802	Q12947		O54743
FOXG1	forkhead box G1	2290	24370	15228	BF1|BF2|FHKL3|FKH2|FKHL1|FKHL2|FKHL3|FKHL4|FOXG1A|FOXG1B|FOXG1C|HBF-1|HBF-2|HBF-3|HBF-G2|HBF2|HFK1|HFK2|HFK3|KHL2|QIN	yes	17889656	P55316	Q00939	Q3V1Q8,Q60987
FOXH1	forkhead box H1	8928	300054	14106	FAST-1|FAST1	yes	15982639	O75593	G3V7Y6	Q0VEP8,O88621
FOXI1	forkhead box I1	2299	287185	14233	FKH10|FKHL10|FREAC-6|FREAC6|HFH-3|HFH3	yes	9153225	Q12951,E0XEN6	D4A7G2	Q922I5
FOXI2	forkhead box I2	399823	246073	270004	-	yes	16289364	Q6ZQN5		A2RTG9,Q3I5G5
FOXJ1	forkhead box J1	2302	116557	15223	FKHL13|HFH-4|HFH4	yes	15516968	Q92949	Q63247	Q640Q8,Q61660
FOXJ2	forkhead box J2	55810	502886	60611	FHX	yes	10777590	Q9P0K8	D3Z992	Q9ES18
FOXJ3	forkhead box J3	22887	313554	230700	-	yes	17923097	Q9UPW0	D3ZDB6	Q8BUR3
FOXK1	forkhead box K1	221937	304298	17425	FOXK1L	yes	8007964, 9271401	P85037	D3ZU55	P42128
FOXK2	forkhead box K2	3607	303753	68837	ILF|ILF-1|ILF1	yes	12402362	Q01167		Q3UCQ1
FOXL1	forkhead box L1	2300	0	14241	FKH6|FKHL11|FREAC7	yes	7957066	Q12952,Q498Y4		Q64731
FOXL2	forkhead box L2	668	367152	26927	BPES|BPES1|PFRK|PINTO|POF3	yes	15059956	Q53ZD3,P58012	D4A0S1	Q2TVT7,O88470
FOXM1	forkhead box M1	2305	58921	14235	FKHL16|FOXM1B|HFH-11|HFH11|HNF-3|INS-1|MPHOSPH2|MPP-2|MPP2|PIG29|TGT3|TRIDENT	yes	9108152	Q53Y49,A8K591,Q08050	D3ZLE1	Q6P1H7
FOXN1	forkhead box N1	8456	287469	15218	FKHL20|RONU|WHN	yes	9108066	O15353		Q61575,Q5SYK1
FOXN2	forkhead box N2	3344	301676	14236	HTLF	yes	17923097	P32314		E9Q7L6
FOXN3	forkhead box N3	1112	314374	71375	C14ORF116|CHES1|PRO1635	yes	17923097	O00409	D3ZIJ7	Q499D0
FOXN4	forkhead box N4	121643	288736	116810	-	yes	17075007	Q96NZ1,A6H901		Q8K3Q3
FOXO1	forkhead box O1	2308	84482	56458	FKH1|FKHR|FOXO1A	yes	10385407	Q12778	G3V7R4	Q9R1E0
FOXO3	forkhead box O3	2309	294515	56484	AF6Q21|FKHRL1|FKHRL1P2|FOXO2|FOXO3A	yes	10102273	O43524	D3ZBQ1	Q9WVH4
FOXO4	forkhead box O4	4303	302415	54601	AFX|AFX1|MLLT7	yes	11777915	P98177	D4A433	B1AUT3,Q9WVH3
FOXO6	forkhead box O6	100132074	313558	329934	-	yes	15987244			Q70KY4
FOXP1	forkhead box P1	27086	297480	108655	12CC4|QRF1|HFKH1B	yes	18640093	Q8NAN6,E9PFD3,G5E9V8,B3KV70,Q548T7,Q8N2P0,Q9H334,Q8TEA2	Q498D1	P58462
FOXP2	forkhead box P2	93986	500037	114142	CAGH44|SPCH1|TNRC10	yes	11358962, 14701752	Q8N6B6,Q8N6B5,O15409,B7ZLK5	P0CF24	P58463
FOXP3	forkhead box P3	50943	317382	20371	AIID|DIETER|IPEX|PIDX|XPID	yes	17028180	Q9BZS1	D3ZKI1	Q53Z59,Q99JB6
FOXP4	forkhead box P4	116113	363185	74123	HFKHLA	yes	14701752	Q8IVH2	D3ZPZ7	Q9DBY0
FOXQ1	forkhead box Q1	94234	64826	15220	HFH1	yes	10896677	Q9C009	Q63244	O70220
FOXR1	forkhead box R1	283150	315601	382074	FOXN5	yes	17923097	Q6PIV2		Q3UTB7
FOXR2	forkhead box R2	139628	302583	436240	FOXN6	yes	17923097	Q6PJQ5	D4ADV2	Q3UM89
FOXS1	forkhead box S1	2307	311547	14239	FKHL18|FREAC10	yes	18288644	O43638	Q5HZE9	Q61574,Q4VA05
FUBP1	far upstream element (FUSE) binding protein 1	8880	654496	51886	FBP|FUBP	yes	19637194, 8125259	Q96AE4	Q32PX7	Q3TUE1
FUBP3	far upstream element (FUSE) binding protein 3	8939	362106	320267	FBP3	yes	19087307	Q96I24	Q2QC85	Q3TIX6
GABPA	GA binding protein transcription factor, alpha subunit 60kDa	2551	363735	14390	E4TF1-60|E4TF1A|NFT2|NRF2|NRF2A|RCH04A07	yes	10773883, 15361867	Q06546,Q8IYS3,A8IE48	D4ACQ9	Q00422
GATA1	GATA binding protein 1 (globin transcription factor 1)	2623	25172	14460	ERYF1|GATA-1|GF-1|GF1|NFE1|XLANP|XLTDA|XLTT	yes	1650452, 2725678	P15976	P43429	P17679
GATA2	GATA binding protein 2	2624	25159	14461	DCML|MONOMAC|NFE1B	yes	9565596, 14512418	P23769	B2DBE1,Q924Y4	Q3U320,O09100
GATA3	GATA binding protein 3	2625	85471	14462	HDR|HDRS	yes	8332492	P23771	Q99NH5	P23772,Q3U0R5
GATA4	GATA binding protein 4	2626	54254	14463	ASD2|VSD1	yes	8455608	P43694	P46152	Q08369,B9EHF7,Q3UYJ1
GATA5	GATA binding protein 5	140628	499951	14464	BB379O24.1	yes	10212267, 11408257	Q9BWX5,D9ZGF7	Q5U2V0	P97489
GATA6	GATA binding protein 6	2627	29300	14465	-	yes	14988427, 21076612	Q53EU2,Q92908	P46153	Q61169
GBX1	gastrulation brain homeobox 1	2636	246149	231044	-	yes	16193514, 16193514	Q14549		P82976
GBX2	gastrulation brain homeobox 2	2637	114500	14472	-	yes	10690529	P52951	G3V8J6	P48031
GCFC2	GC-rich sequence DNA-binding factor 2	6936	312474	330361	C2ORF3|DNABF|GCF|TCF9	yes	11432838	A4UHQ8,P16383,B3KUM5,A4UHR0,Q9BVX3	D4A3Z4	Q8BKT3
GCM1	glial cells missing homolog 1 (Drosophila)	8521	29394	14531	GCMA|HGCMA	yes	15385555	Q9NP62	Q9Z288	P70348,Q3UQD1
GFI1	growth factor independent 1 transcription repressor	2672	24388	14581	GFI-1|GFI1A|SCN2|ZNF163	yes	8754800	B3KVN4,Q99684	Q07120	P70338,H3BJM0
GFI1B	growth factor independent 1B transcription repressor	8328	311832	14582	-	yes	8754800, 22201127	Q5VTD9	B0BN50	B7ZNH2,O70237
GLI1	GLI family zinc finger 1	2735	140589	14632	GLI	yes	10559945, 11719506	F5H6H8,B4DNF7,P08151	G3V6X8	P47806
GLI2	GLI family zinc finger 2	2736	304729	14633	HPE9|THP1|THP2	yes	21095584	Q1PSW9,P10070,Q59FV5		Q0VGT2
GLI3	GLI family zinc finger 3	2737	140588	14634	ACLS|GCPS|GLI3-190|GLI3FL|PAP-A|PAPA|PAPA1|PAPB|PHS|PPDIV	yes	10433919, 16396903	P10071		B2RUG4,Q61602,Q3TYX7
GLIS1	GLIS family zinc finger 1	148979	298732	230587	-	yes	12042312	Q8NBF1		A2A8S1,Q8K1M4
GLIS2	GLIS family zinc finger 2	84662	302946	83396	NKL|NPHP7	yes	21127075	Q9BZE0	D3ZIA9	Q8VDL9
GLIS3	GLIS family zinc finger 3	169792	0	226075	ZNF515	yes	19264802	Q1PHJ8,Q8NEA6		Q0GE24
GMEB1	glucocorticoid modulatory element binding protein 1	10691	500558	56809	P96PIF|PIF96	yes	12702733	B2RCN8,B1AT47,Q9Y692	Q9QUZ8	Q3UYV4,Q9JL60
GMEB2	glucocorticoid modulatory element binding protein 2	26205	83635	229004	P79PIF|PIF79	yes	10894151, 14705952	Q9UKD1	O88873	A2AS06,P58929
GPER1	G protein-coupled estrogen receptor 1	2852	171104	76854	CEPR|CMKRL2| DRY12| FEG-1| GPCR-Br| GPER| GPR30| LERGU| LERGU2| LyGPR| mER	yes	23283935
GRHL1	grainyhead-like 1 (Drosophila)	29841	313993	195733	LBP32|MGR|NH32|TFCP2L2	yes	12175488	Q9NZI5	D3ZZW4	E9QMF0,Q921D9
GRHL2	grainyhead-like 2 (Drosophila)	79977	299979	252973	BOM|DFNA28|TFCP2L3	yes	20978075	Q6ISB3	B5DEI9	Q8K5C0
GRHL3	grainyhead-like 3 (Drosophila)	57822	298555	230824	SOM|TFCP2L4	yes	15831758	B2RCL1,Q8TE85,A2A297,G3XAF0	D4A1E5	Q5FWH3
GSC	goosecoid homeobox	145258	317715	14836	-	yes	9417125, 10542273	P56915	G3V7E7	Q02591
GSC2	goosecoid homeobox 2	2928	363831	195333	GSCL	yes	9700206	O15499	D3Z9R9	A2RTU1
GSX1	GS homeobox 1	219409	288457	14842	GSH1|GSH-1	yes	11731616	Q9H4S2	G3V634	B2RQ55,P31315
GSX2	GS homeobox 2	170825	364140	14843	GSH2	yes	7619729	B2LYG3,Q9BZM3	B6RGM1	P31316
GZF1	GDNF-inducible zinc finger protein 1	64412	311508	74533	ZBTB23|ZNF336	yes	16049025	Q9H116	D3ZUU2	Q4VBD9
HAND1	heart and neural crest derivatives expressed 1	9421	59112	15110	HXT|THING1|BHLHA27|EHAND	yes	11802795	O96004	P97832	Q64279,Q5SQG1
HAND2	heart and neural crest derivatives expressed 2	9464	64637	15111	DHAND2|HED|THING2|BHLHA26|DHAND	yes	15139020	P61296	P61295	Q61039
HBP1	HMG-box transcription factor 1	26959	27080	73389	-	yes	15024088	B4DJ36,O60381	Q62661	Q8R316,E9Q1A8,E9Q469
HCFC1	host cell factor C1 (VP16-accessory protein)	3054	363519	15161	CFF|HCF-1|HCF1|HFC1|MRX3|VCAF	yes	18836447	P51610	D3ZN95	Q61191
HDAC5	histone deacetylase 5	10014	84580	15184	HD5|NY-CO-9	yes	20181743	Q9UQL6		Q3UJF1,Q6P9T4
HDGF	hepatoma-derived growth factor	3068	114499	15191	HMG1L2	yes	17974029	Q5SZ08,Q5SZ07,P51858	Q8VHK7	P51859
HELT	helt bHLH transcription factor	391723	498633	234219	HCM1228|HESL|MGN|BHLHB44	yes	14764602	A6NFD8	D4ADJ5	Q7TS99
HES1	hairy and enhancer of split 1, (Drosophila)	3280	29577	15205	HES-1|HHL|HRY|BHLHB39	yes	15467735, 21106062	Q14469	Q04666	Q3UZZ2,P35428
HES2	hairy and enhancer of split 2 (Drosophila)	54626	29567	15206	BHLHB40	yes	8354270	Q9Y543	P35429	O54792
HES3	hairy and enhancer of split 3 (Drosophila)	390992	64628	15207	BHLHB43	yes	10858455	Q5TGS1	Q04667	Q61657
HES4	hairy and enhancer of split 4 (Drosophila)	57801	0	0	BHLHB42	yes	17611704, 11260262	E9PB28,Q9HCC6
HES5	hairy and enhancer of split 5 (Drosophila)	388585	79225	15208	BHLHB38	yes	10804175	Q5TA89	Q03062	Q499J8,P70120
HES6	hairy and enhancer of split 6 (Drosophila)	55502	316626	55927	HES-6|BHLHB41|BHLHC23	yes	18160400	Q96HZ4	Q5PPN0	Q9JHE6
HES7	hairy and enhancer of split 7 (Drosophila)	84667	287423	84653	SCDO4|BHLHB37	yes	11260262	F8VPC9,Q9BYE0	D3ZV20	Q8BKT2
HESX1	HESX homeobox 1	8820	498575	15209	ANF|CPHD5|RPX	yes	9620767, 11748154, 12063185	Q9UBX0	D4AEG9	Q61658
HEY1	hairy/enhancer-of-split related with YRPW motif 1	23462	155437	15213	BHLHB31|CHF2|HERP2|HESR1|HRT-1|OAF1	yes	16199874	Q9Y5J3	D3ZNI5	Q9QUM5
HEY2	hairy/enhancer-of-split related with YRPW motif 2	23493	155430	15214	CHF1|GRIDLOCK|GRL|HERP1|HESR2|HRT2|BHLHB32	yes	11486045	Q9UBP5	G3V7S6	Q9QUS4,Q0VGJ1
HEYL	hairy/enhancer-of-split related with YRPW motif-like	26508	313575	56198	HEY3|HRT3|BHLHB33	yes	21259317	Q9NQ87	D3ZIH3	Q9DBX7
HHEX	hematopoietically expressed homeobox	3087	79237	15242	HEX|HMPH|HOX11L-PEN|PRH|PRHX	yes	10871399, 18755198	Q03014	Q9WV22	P43120
HIC1	hypermethylated in cancer 1	3090	303310	15248	ZBTB29|ZNF901|HIC-1	yes	15231840	A0PJI1,Q14526		Q9R1Y5
HIC2	hypermethylated in cancer 2	23119	287940	58180	HRG22|ZBTB30|ZNF907	yes	11554746	Q96JB3	D4A9X7	Q9JLZ6
HIF1A	hypoxia inducible factor 1, alpha subunit (basic helix-loop-helix transcription factor)	3091	29560	15251	HIF-1A|HIF-1ALPHA|HIF1|HIF1-ALPHA|MOP1|PASD8|BHLHE78	yes	15111179, 20427574	Q16665,D0VY79,C0LZJ3	O35800	Q3UCW2,Q61221
HIF3A	hypoxia inducible factor 3, alpha subunit	64344	64345	53417	HIF-3A|IPAS|MOP7|PASD7|BHLHE17	yes	21479871	B2RBI6,Q9Y2N7	Q9JHS2	E9Q6J3,Q0VBL6
HINFP	histone H4 transcription factor	25988	300665	102423	HINF-P|MIZF|ZNF743	yes	14752047	B4DWB4,E9PQF4,Q9BQA5		Q8K1K9
HIVEP1	human immunodeficiency virus type I enhancer binding protein 1	3096	117140	110521	CIRIP|CRYBP1|MBP-1|PRDII-BF1|SCHNURRI-1|ZAS1|ZNF40|ZNF40A	yes	2504707	P15822		F8VPM9
HIVEP2	human immunodeficiency virus type I enhancer binding protein 2	3097	29721	15273	HIV-EP2|MBP-2|MIBP1|SHN2|ZAS2|ZNF40B	yes	10207097	P31629	Q00900	Q3UHF7
HIVEP3	human immunodeficiency virus type I enhancer binding protein 3	59269	313557	16656	KBP-1|KBP1|KRC|SHN3|SCHNURRI-3|ZAS3|ZNF40C	yes	21189157	Q5T1R4	D3ZRB5	A2A884
HLF	hepatic leukemia factor	3131	363667	217082	-	yes	8065331	Q6FHS9,Q16534		Q5SVU4,Q8BW74
HLTF	helicase-like transcription factor	6596	295568	20585	HIP116|HIP116A|HLTF1|RNF80|SMARCA3|SNF2L3|ZBU1	yes	9427542	Q05BZ6,Q14527	D3ZMQ9	Q6PCN7
HLX	H2.0-like homeobox	3142	364069	15284	HB24|HLX1	yes	20008130	Q14774	A0JPN1	Q80YV1,Q6P3B7,Q61670,Q549B7
HMBOX1	homeobox containing 1	79618	305968	219150	HNF1LA|PBHNF	yes	21839858	Q6NT76		Q8BJA3
HMG20A	high mobility group 20A	10363	315689	66867	HMGX1|HMGXB1	yes	10773667	Q9NP66	D3Z937	Q9DC33
HMGA1	high mobility group AT-hook 1	3159	117062	15361	HMG-R|HMGA1A|HMGIY	yes	19223528	Q5T6U8,P17096	Q8K585	Q3TVP0,Q566K0,P17095,Q3TE85
HMGA2	high mobility group AT-hook 2	8091	84017	15364	BABL|HMGI-C|HMGIC|LIPO|STQTL9	yes	17914116	P52926	O88791	P52927
HMGB1P1	high mobility group box 1 pseudogene 1	10357	679571	434174	HMG1L1|HMG1L7|HMGB1L1|DJ579F20.1	yes	20081217		D3ZCR3
HMX1	H6 family homeobox 1	3166	360960	15371	H6|NKX5-3	yes	10206974	Q9NP08		O70218
HMX3	H6 family homeobox 3	340784	293537	15373	NKX-5.1|NKX5.1|NKX5-1	yes	10206974	A6NHT5	D4A585	P42581
HNF1A	HNF1 homeobox A	6927	24817	21405	HNF-1A|HNF1|IDDM20|LFB1|MODY3|TCF-1|TCF1	yes	8373770, 9047360	P20823	P15257	P22361,Q66JY7
HNF1B	HNF1 homeobox B	6928	25640	21410	FJHN|HNF-1B|HNF1BETA|HNF2|HPC11|LF-B3|LFB3|MODY5|TCF-2|TCF2|VHNF1	yes	9774468	Q6FHW6,E0YMJ6,P35680	P23899	P27889,Q5SS49
HNF4A	hepatocyte nuclear factor 4, alpha	3172	25735	15378	HNF4|HNF4A7|HNF4A8|HNF4A9|HNF4ALPHA|MODY|MODY1|NR2A1|NR2A21|TCF|TCF14	yes	15581617	F1D8T0,P41235,F1D8T1,F1D8S2,Q5QPB7	G3V750	P49698
HNF4G	hepatocyte nuclear factor 4, gamma	3174	365744	30942	NR2A2|NR2A3	yes	12220531	F1D8Q4,Q14541		Q059V1,Q9WUU6,Q3UP48
HNRNPAB	heterogeneous nuclear ribonucleoprotein A/B	3182	83498	15384	ABBP1|HNRPAB	yes	1398104, 1398104, 11154060	Q99729	Q9QX80	Q544Z3,Q99020,Q20BD0
HNRNPK	heterogeneous nuclear ribonucleoprotein K	3190	117282	15387	CSBP|HNRPK|TUNP	yes	20371611	P61978,Q6IBN1	P61980	P61979
HOMEZ	homeobox and leucine zipper encoding	57594	260325	239099	KIAA1443	yes	12925734	Q8IX15	Q5XFX1	Q80W88
HOXA1	homeobox A1	3198	25607	15394	BSAS|HOX1|HOX1F	yes	9733765	P49639	O08656	Q8BNI8,B9EHK7
HOXA10	homeobox A10	3206	368057	15395	HOX1|HOX1.8|HOX1H|PL	yes	15886193	P31260	G3V6Z0	P31310
HOXA11	homeobox A11	3207	368057	15396	HOX1|HOX1I	yes	9079637	P31270	G3V6Z0	P31311
HOXA13	homeobox A13	3209	500129	15398	HOX1|HOX1J	yes	21829694	P31271,Q6DI00	D3ZQ69	Q62424
HOXA2	homeobox A2	3199	24452	15399	HOX1K	yes	15634706	O43364	G3V6R6,P31246	P31245
HOXA3	homeobox A3	3200	500125	15400	HOX1|HOX1E	yes	8096059	A4D182,O43365,B3KPN8	D3ZM81	P02831
HOXA4	homeobox A4	3201	24453	15401	HOX1|HOX1D	yes	7901228	Q00056		P06798
HOXA5	homeobox A5	3202	79241	15402	HOX1|HOX1.3|HOX1C	yes	10879542	P20719	G3V6T2	P09021
HOXA6	homeobox A6	3203	685732	15403	HOX1|HOX1.2|HOX1B	yes	9247466	P31267	G3V6T4	P09092,Q0VEU7
HOXA7	homeobox A7	3204	500126	15404	ANTP|HOX1|HOX1.1|HOX1A	yes	18973687	P31268	F1LMS8	P02830
HOXA9	homeobox A9	3205	500126	15405	ABD-B|HOX1|HOX1.7|HOX1G	yes	17327400	P31269	F1LMS8	P09631
HOXB1	homeobox B1	3211	303491	15407	HCFP3|HOX2|HOX2I|HOX-2.9	yes	7911971, 9242495	P14653	G3V737	P17919,B1ARQ3
HOXB13	homeobox B13	10481	303480	15408	PSGD	yes	15126340	Q92826,Q4KR72	D3ZWL5	A2A9Z4,P70321
HOXB2	homeobox B2	3212	100361765	103889	HOX2|HOX2H|HOX-2.8|K8	yes	15289435	P14652		P0C1T1
HOXB3	homeobox B3	3213	303488	15410	HOX2|HOX2G|HOX-2.7	yes	9556594, 12482716	B3KNJ7,P14651		B1ARQ2,P09026
HOXB4	homeobox B4	3214	497988	15412	HOX-2.6|HOX2|HOX2F	yes	12482716, 12489992, 15634700	P17483	B1WBS2	P10284,B1ARQ1
HOXB5	homeobox B5	3215	497987	15413	HHO.C10|HOX2|HOX2A|HU-1|HOX2.1	yes	12897140	P09067	D3ZMA1	A2AA01,P09079
HOXB6	homeobox B6	3216	497986	15414	HOX2|HOX2B|HU-2|HOX-2.2	yes	15269212	P17509	D3ZLU8	P09023,A2AA00
HOXB7	homeobox B7	3217	497985	15415	HHO.C1|HOX2|HOX2C|HOX-2.3	yes	8756643	P09629	P18864	P09024
HOXB8	homeobox B8	3218	24457	15416	HOX2|HOX2D|HOX-2.4	yes	11571641, 15886193	Q8N8T3,P17481	G3V6Y1	P09632,A2A9Z8
HOXB9	homeobox B9	3219	287647	15417	HOX-2.5|HOX2|HOX2E	yes	9079637, 11432851	B3KPJ1,P17482		P20615
HOXC10	homeobox C10	3226	315338	209448	HOX3I	yes	10835276	Q9NYD6,Q53XI4	G3V815	Q8BZY5,P31257
HOXC11	homeobox C11	3227	366996	109663	HOX3H	yes	9582375	O43248		P31313
HOXC13	homeobox C13	3229	315337	15422	HOX3|HOX3G	yes	11714694	P31276	D3ZKV8	P50207
HOXC4	homeobox C4	3221	24459	15423	HOX3|HOX3E|CP19	yes	15252056	Q86TF7,P09017	D3ZK87	Q08624
HOXC5	homeobox C5	3222	315341	15424	CP11|HOX3|HOX3D	yes	21676974	Q00444	D3ZP88	P32043
HOXC6	homeobox C6	3223	252885	15425	CP25|HHO.C8|HOX3|HOX3C	yes	8393570, 8870653	P09630	G3V841	Q543H4,P10629,B2RUB8
HOXC8	homeobox C8	3224	24460	15426	HOX3|HOX3A	yes	11139569, 15699330, 7911971	P31273	F1MAK7	P09025
HOXD1	homeobox D1	3231	288151	15429	HOX4|HOX4G|HOX-4.7	yes	11775067	Q9GZZ0	D4ACE4	Q0VBQ9
HOXD10	homeobox D10	3236	303991	15430	HOX4|HOX4D|HOX4E|HOX-4.4	yes	11432851, 15792957	P28358	D4ACD8	P28359,A2ASM8
HOXD11	homeobox D11	3237	0	15431	HOX4|HOX4F	yes	1756725	P31277		P23813,A2ASM7
HOXD13	homeobox D13	3239	288154	15433	BDE|BDSD|HOX4I|SPD	yes	16314414	P35453		P70217
HOXD3	homeobox D3	3232	288152	15434	HOX1D|HOX4|HOX4A|HOX-4.1	yes	14610084	P31249	D3Z957	P09027,Q3UZR4
HOXD4	homeobox D4	3233	288153	15436	HHO.C13|HOX-5.1|HOX4|HOX4B|HOX-4.2	yes	1756725	P09016	D4ACE1	P10628
HOXD8	homeobox D8	3234	0	15437	HOX4|HOX4E|HOX5.4	yes	7926763	P13378,F8WBG7		P23463
HOXD9	homeobox D9	3235	688999	15438	HOX4|HOX4C|HOX-4.3|HOX-5.2	yes	8890171	P28356	B5DFK3	P28357
HR	hair growth associated	55806	60563	15460	ALUNC|AU|HSA277165|MUHH|MUHH1	yes	9445480	O43593	G3V7J4,P97609	Q61645
HSF1	heat shock transcription factor 1	3297	79245	15499	HSTF1	yes	9545528	Q00613	F1MAF1	P38532
HSF2	heat shock transcription factor 2	3298	64441	15500	HSF 2|HSTF 2	yes	14699143	Q9BS48,Q03933	Q9R120	P38533,Q8BWK6
HSF4	heat shock transcription factor 4	3299	291960	26386	CTM	yes	8972228, 11278480	Q9ULV5	D4A5A8	Q9R0L1,B2RQY2,Q3UG93
HTATIP2	HIV-1 Tat interactive protein 2, 30kDa	10553	292935	53415	CC3|SDR44U1|TIP30	yes	9445480	Q9BUP3	B0BNF8	Q3U816,Q9Z2G9
IER2	immediate early response 2	9592	494344	15936	ETR101	yes	19584537	Q9BTL4	Q6P7D3	P17950
IFI16	interferon, gamma-inducible protein 16	3428	0	15951	IFNGIP1|PYHIN2	yes	19170058	H3BLV7,Q16666,B4DJT8		Q08619,P15092,E9QKL6
IGHMBP2	immunoglobulin mu binding protein 2	3508	29532	20589	CATF1|HCSA|HMN6|SMARD1|SMUBP2|ZFAND7	yes	15358184	P38935	Q9EQN5
IKZF1	IKAROS family zinc finger 1 (Ikaros)	10320	305501	22778	HS.54452|IK1|IKAROS|LYF1|PRO0758|ZNFN1A1|HIK-1	yes	15841184	Q13422	D4A9W4	Q5SWU0,G5E8H3,Q8C9X3,Q8C5P6
IKZF2	IKAROS family zinc finger 2 (Helios)	22807	301476	22779	ANF1A2|HELIOS|ZNF1A2|ZNFN1A2	yes	20226531	Q9UKS7	D4A7Y7	P81183
IKZF3	IKAROS family zinc finger 3 (Aiolos)	22806	303511	22780	AIO|AIOLOS|ZNFN1A3	yes	10369681	Q9UKT9	D3ZSW3	O08900
IKZF5	IKAROS family zinc finger 5 (Pegasus)	64376	309031	67143	PEGASUS|ZNFN1A5	yes	10978333	Q9H5V7	D3ZBK4	Q8BU00
INSM1	insulinoma-associated 1	3642	366210	53626	IA-1|IA1	yes	18417529	Q01101		Q63ZV0,Q05BD7
IRF1	interferon regulatory factor 1	3659	24508	16362	IRF-1|MAR	yes	12517966	Q6FHN8,P10914	P23570	Q3U5M1,P15314,Q5SX13
IRF2	interferon regulatory factor 2	3660	290749	16363	IRF-2	yes	8798551	P14316	Q0PXQ8	P23906,Q3U2Z2
IRF3	interferon regulatory factor 3	3661	292892	54131	-	yes	9660935	Q7Z5G6,E2GIM5,E2GIM9,E2GIM8,Q14653,E2GIM6,E2GIM7,Q5FBY2	Q5XIB0	Q3U9K6,P70671
IRF4	interferon regulatory factor 4	3662	291100	16364	LSIRF|MUM1|NF-EM5	yes	15242870	Q15306	D3ZEX6	Q64287,Q5SUZ4
IRF5	interferon regulatory factor 5	3663	296953	27056	SLEB10	yes	12600985	Q64GA9,E7EW54,Q13568	D3ZPU1	P56477,Q3U169
IRF6	interferon regulatory factor 6	3664	364081	54139	LPS|OFC6|PIT|PPS|VWS|VWS1	yes	21807998	G0Z349,F5GWX8,O14896,B4DLE2	D4AAV0	P97431
IRF7	interferon regulatory factor 7	3665	293624	54123	IRF-7H|IRF7A	yes	9786932	Q92985	Q3SWU2	Q3TW14,D3Z4U9,P70434,Q542T3
IRF8	interferon regulatory factor 8	3394	292060	15900	H-ICSBP|ICSBP|ICSBP1|IRF-8	yes	1460054, 10734131	Q02556	Q5NUI4	Q544J7,P23611
IRF9	interferon regulatory factor 9	10379	305896	16391	IRF-9|ISGF3|ISGF3G|P48	yes	20083668	Q00978	Q68FP4	Q3UKQ7,Q61179,E9Q8M6,E9PZJ2
IRX1	iroquois homeobox 1	79192	306659	16371	IRX-5|IRXA1	yes	20440264	P78414	D4A9L1	P81068
IRX2	iroquois homeobox 2	153572	306657	16372	IRXA2	yes	15133517	Q9BZI1	D3ZGA0	P81066
IRX3	iroquois homeobox 3	79191	307721	16373	IRX-1|IRXB1	yes	16203991	P78415		P81067
IRX5	iroquois homeobox 5	10265	498918	54352	HMMS|IRX-2A|IRXB2	yes	16239150	P78411	Q45V74	Q9JKQ4
IRX6	iroquois homeobox 6	79190	307715	64379	IRX-3|IRX7|IRXB3	yes	19152797	P78412	D4A7R4	Q8BFT1
ISL1	ISL LIM homeobox 1	3670	64444	16392	ISLET1|ISL-1	yes	15253934	P61371	P61374	Q8BTH7,P61372,A2RSV5
ISL2	ISL LIM homeobox 2	64843	57233	104360	-	yes	17091338	Q96A47	P50480	Q9CXV0,Q0VAX2
JARID2	jumonji, AT rich interactive domain 2	3720	0	16468	JMJ	yes	15542826	B7Z8L0,Q92833		Q62315
JDP2	Jun dimerization protein 2	122953	116674	81703	JUNDM2	yes	12052888	J3KN58,Q8WYK2	Q78E65	P97875
JUN	jun proto-oncogene	3725	24516	16476	AP-1|AP1|C-JUN	yes	12215258, 15494506	P05412	P17325	P05627,Q52L79
JUNB	jun B proto-oncogene	3726	24517	16477	AP-1	yes	12121977	P17275,Q5U079	P24898	Q569U6,P09450
JUND	jun D proto-oncogene	3727	24518	16478	AP-1	yes	2504580	P17535	P52909	P15066
KCNH8	potassium voltage-gated channel, subfamily H (eag-related), member 8	131096	246325	211468	ELK|ELK1|KV12.1|ELK3	yes	12740370	Q96L42	Q9QWS8	P59111,F6TUN6
KCNIP3	Kv channel interacting protein 3, calsenilin	30818	65199	56461	CSEN|DREAM|KCHIP3	yes	10078534	Q9Y2W7	Q9JM47	Q3YAA9,Q9QXT8,Q3YAB0
KHSRP	KH-type splicing regulatory protein	8570	171137	16549	FBP2|FUBP2|KSRP	yes	19087307	Q92945	Q99PF5	Q3U0V1
KLF1	Kruppel-like factor 1 (erythroid)	10661	304666	16596	EKLF|HBFQTL6|INLU	yes	11092887	Q13351	G3V6F3	E9QNP6
KLF10	Kruppel-like factor 10	7071	81813	21847	EGRA|TIEG|TIEG1	yes	15087465	Q13118	O08876	O89091
KLF11	Kruppel-like factor 11	8462	313994	194655	FKLF|FKLF1|MODY7|TIEG2|TIEG3	yes	15024015	O14901,B7ZAX4,Q53QU8	Q309C9	Q8K1S5
KLF12	Kruppel-like factor 12	11278	306110	16597	AP-2REP|AP2REP	yes	9858544	Q8WWI3,Q9Y4X4	D3ZG44	O35738
KLF13	Kruppel-like factor 13	51621	499171	50794	BTEB3|FKLF2|NSLP1|RFLAT-1|RFLAT1	yes	10642511	Q9Y2Y9	D3ZVI8	Q9JJZ6
KLF14	Kruppel-like factor 14	136259	312203	619665	BTEB5	yes	19088080	A4D1N0,Q8TD94	D3ZVG6	Q19A41
KLF15	Kruppel-like factor 15	28999	85497	66277	KKLF	yes	20141633	Q9UIH9	Q9WTQ3	Q9EPW2
KLF16	Kruppel-like factor 16	83855	690820	118445	BTEB4|DRRF|NSLP2	yes	12036432	Q9BXK1	B2GUY9	B2RPU7,P58334
KLF17	Kruppel-like factor 17	128209	298449	75753	ZNF393|ZFP393	yes	16460907	Q5JT82	D4ADI3	Q8CFA7
KLF2	Kruppel-like factor 2 (lung)	10365	306330	16598	LKLF	yes	21530336	Q9Y5W3,Q8IUN4	Q9ET58	Q60843,Q3V293
KLF3	Kruppel-like factor 3 (basic)	51274	114845	16599	BKLF	yes	10582345	P57682	D4A4V3	Q60980,Q545J5
KLF4	Kruppel-like factor 4 (gut)	9314	114505	16600	EZF|GKLF	yes	9443972, 9553140, 10556311	O43474	Q923V7	Q60793,F2YID5
KLF5	Kruppel-like factor 5 (intestinal)	688	84410	12224	BTEB2|CKLF|IKLF	yes	16595680	Q5T6X2,Q13887	Q66HP1,F1LSL7	Q9Z0Z7
KLF6	Kruppel-like factor 6	1316	58954	23849	BCD1|CBA1|COPEB|CPBP|GBF|PAC1|ST12|ZF9	yes	18521079	F5H3M5,Q99612,D3GC14	G3V880	Q8BPQ2
KLF7	Kruppel-like factor 7 (ubiquitous)	8609	363243	93691	UKLF	yes	9774444	Q7Z3H8,B7Z4F7,O75840,Q96E51		Q99JB0
KLF8	Kruppel-like factor 8	11279	302582	245671	BKLF3|ZNF741	yes	10756197	B4DJN3,O95600,E7EQQ8	D3ZGU0	Q8BLM0,A6PWN2
KLF9	Kruppel-like factor 9	687	117560	16601	BTEB|BTEB1	yes	9858544	Q13886	Q01713	Q8CEC4
KMT2A	myeloid/lymphoid or mixed-lineage leukemia (trithorax homolog, Drosophila)	4297	315606	214162	ALL-1|CXXC7|HRX|HTRX1|KMT2A|MLL/GAS7|MLL1A|TET1-MLL|TRX1|WDSTS|MLL	yes	12453418	Q03164,E9PQG7		P55200
LBX1	ladybird homeobox 1	10660	499362	16814	HPX-6|HPX6|LBX1H|HOMEOBOX	yes	19651985	P52954	Q1XID0	P52955
LCORL	ligand dependent nuclear receptor corepressor-like	254251	498385	209707	MLR1	yes	12560079	Q8N3X6		Q3U285
LEF1	lymphoid enhancer-binding factor 1	51176	161452	16842	LEF-1|TCF10|TCF1ALPHA|TCF7L3	yes	18579517	B7Z8E2,E9PDK3,Q9UJU2,Q659G9	Q9QXN1	Q3TYB0,P27782
LHX1	LIM homeobox 1	3975	257634	16869	LIM-1|LIM1	yes	10652534	Q58F18,P48742	P63007	Q569N5,P63006
LHX2	LIM homeobox 2	9355	296706	16870	LH2|HLHX2	yes	7513049	P50458,B3KNJ5	D4A380	Q543C6,Q9Z0S2
LHX3	LIM homeobox 3	8022	170671	16871	CPHD3|LIM3|M2-LHX3	yes	15271874	F1T0D5,Q9UBR4,F1T0D9	G3V8E3,G3V9E7	Q8C8F2,P50481,A2ALD8
LHX4	LIM homeobox 4	89884	360858	16872	CPHD4	yes	15998782	Q969G2		P53776
LHX6	LIM homeobox 6	26468	311901	16874	LHX6.1	yes	19591819	H0YN76,Q9UPM6		A2AL42,Q9R1R0,E9QN32,H9H9T0
LHX9	LIM homeobox 9	56956	289048	16876	-	yes	15585134	Q9NQ69	Q80W90	Q9WUH2
LITAF	lipopolysaccharide-induced TNF factor	9516	65161	56722	PIG7|SIMPLE|TP53I7	yes	12655064	G5E9K0,Q99732	B2RYP2,P0C0T0	Q9JLJ0
LMO2	LIM domain only 2 (rhombotin-like 1)	4005	362176	16909	RBTN2|RBTNL1|RHOM2|TTG2	yes	16314316	P25791	F1LNA1,Q3KRD2	A2BHP3,A2BHP5,P25801,Q544Z2
LMX1A	LIM homeobox transcription factor 1, alpha	4009	289201	110648	LMX1|LMX1.1	yes	9315627	Q8TE12	F1LRJ8	Q9JKU8,Q543W2
LMX1B	LIM homeobox transcription factor 1, beta	4010	114501	16917	LMX1.2|NPS1	yes	11956245	B7ZLH2,Q6ISE0,O60663,F8VYP0,F8W7W6		O88609
LRRFIP1	leucine rich repeat (in FLII) interacting protein 1	9208	367314	16978	FLAP-1|FLAP1|FLIIAP1|GCF-2|GCF2|HUFI-1|TRIP	yes	14522076	Q32MZ4,E9PGZ2,Q9Y607,B4DPC0	Q66HF9	G5E8E1,Q3UZ39,A6H5U5,Q8BLV4
LZTFL1	leucine zipper transcription factor-like 1	54585	316102	93730	-	yes	22093827	Q9NQ48	Q562C6	Q9JHQ5
MACC1	metastasis associated in colon cancer 1	346389	314539	238455	7A5|SH3BP4L	yes	19098908	Q6ZN28		E9PXX8
MAF	v-maf musculoaponeurotic fibrosarcoma oncogene homolog (avian)	4094	54267	17132	CCA4|C-MAF	yes	17897790	O75444	P54844	P54843
MAFA	v-maf musculoaponeurotic fibrosarcoma oncogene homolog A (avian)	389692	366949	378435	RIPE3B1|HMAFA	yes	15665000	Q8NHW3	D3ZNT6	Q8CF90
MAFB	v-maf musculoaponeurotic fibrosarcoma oncogene homolog B (avian)	9935	54264	16658	KRML|MCTO	yes	9144291	Q9Y5Q3	P54842	P54841
MAFF	v-maf musculoaponeurotic fibrosarcoma oncogene homolog F (avian)	23764	366960	17133	U-MAF|HMAFF	yes	8107826, 12490281	Q9ULX9	D3ZC87	Q3U0G5,O54791
MAFG	v-maf musculoaponeurotic fibrosarcoma oncogene homolog G (avian)	4097	64188	17134	HMAF	yes	15574414	O15525	Q76MX4	O54790,A2ABY9
MAFK	v-maf musculoaponeurotic fibrosarcoma oncogene homolog K (avian)	7975	246760	17135	NFE2U|P18	yes	11013233, 14960151	A4D214,O60675	Q6IRI7	Q61827,Q3UP84
MAX	MYC associated factor X	4149	60661	17187	BHLHD4	yes	8265351	A6NH73,P61244	P52164	Q8C4Y1,B2RS19
MAZ	MYC-associated zinc finger protein (purine-binding transcription factor)	4150	691842	17188	PUR1|PUR-1|SAF-1|SAF-2|SAF-3|ZF87|ZNF801|ZIF87	yes	15094381	G5E927,P56270,Q8NFN7,Q8IUI2	A8QJL8	F8VPK3
MECOM	MDS1 and EVI1 complex locus	2122	294924	14013	AML1-EVI-1|EVI1|MDS1|MDS1-EVI1|PRDM3	yes	15889140	C7FEN9,Q03112,Q13465	D3ZM26	G3UZ13,Q9Z1L8
MED1	mediator complex subunit 1	5469	497991	19014	CRSP1|CRSP200|DRIP205|DRIP230|PBP|PPARBP|PPARGBP|RB18A|TRAP220|TRIP2	yes	16723356	Q15648	D3ZRN2	Q925J9
MEF2A	myocyte enhancer factor 2A	4205	309957	17258	ADCAD1|RSRFC4|RSRFC9|MEF2	yes	10024301	Q7Z6C9,Q02078,F6XG23	Q2MJT0	Q60929
MEF2B	myocyte enhancer factor 2B	100271849	498607	17259	RSRFR2	yes	9430690	Q02080	Q6AXR7	Q80VR4,G5E8P6
MEF2BNB-MEF2B	MEF2BNB-MEF2B readthrough	4207	0	0	LOC729991-MEF2B|MEF2B	yes	8668199	Q02080
MEF2C	myocyte enhancer factor 2C	4208	499497	17260	C5DELQ14.3|DEL5Q14.3	yes	11714687	C9JMZ0,D8L7E9,Q06413,F8W7V7		Q3V1B5,Q8CFN5
MEF2D	myocyte enhancer factor 2D	4209	81518	17261	-	yes	7760790, 8269842	Q14814	O89038	Q921S6
MEIS1	Meis homeobox 1	4211	686117	17268	-	yes	19799567	O00470	B1WC31	Q60954
MEIS2	Meis homeobox 2	4212	311311	17536	HST18361|MRG1	yes	10764806	O14770,B7Z6F6,B3KPD8		Q3UJ35,P97367,B1AWK6,Q6GU28,B1AWK4,Q3TYM2,B1AWK1
MEIS3	Meis homeobox 3	56917	361514	17537	MRG2	yes	21059917	Q99687	D4A9U2	P97368
MEOX1	mesenchyme homeobox 1	4222	363684	17285	MOX1	yes	15024065	P50221,A8MWF9	D4A532	P32442,Q543E8
MEOX2	mesenchyme homeobox 2	4223	29279	17286	GAX|MOX2	yes	17074759	P50222	P39020	P32443
MESP1	mesoderm posterior 1 homolog (mouse)	55897	308766	17292	BHLHC5	yes	18297060	Q9BRJ9	D3ZUG3	P97309
MESP2	mesoderm posterior 2 homolog (mouse)	145873	293046	17293	SCDO2|BHLHC6	yes	16728472	Q0VG99	D3ZXB3	A6H5V4,O08574
MGA	MGA, MAX dimerization protein	23269	499874	29808	MAD5|MXD5	yes	10601024	E7ENI0,F5H7K2,B9EGR5,Q8IWI9		A2AWL7,H7BX50,E9QLG3
MITF	microphthalmia-associated transcription factor	4286	25094	17342	CMM8|MI|WS2|WS2A|BHLHE32	yes	14737107, 15716956	Q8WYR3,B4DJL2,B4DNC7,D3K197,O75030,E9PFN0		Q3U2D2,Q08874,E9QL92,Q8C6Y4,Q32MU7
MIXL1	Mix paired-like homeobox	83881	289311	27217	MILD1|MIX|MIXL	yes	12117810	Q9H2W2	D4A558	Q9WUI0
MKX	mohawk homeobox	283078	291228	210719	C10ORF48|IFRX|IRXL1	yes	19235719	Q8IYA7	D3ZUL2	Q8BIA3,B2RQ30
MLX	MLX, MAX dimerization protein	6945	360631	21428	MAD7|MXD7|TCFL4|BHLHD13	yes	10918583, 14742444	Q9UH92	A2VCV8	A2BFB0,A2BFB1,O08609,Q3UQB4,A2BFB2
MLXIP	MLX interacting protein	22877	304479	208104	MIR|MONDOA|BHLHE36	yes	11073985	Q9HAP2		B2RQ56,G5E8D8,Q2VPU4
MLXIPL	MLX interacting protein-like	51085	171078	58805	CHREBP|MIO|MONDOB|WBSCR14|WS-BHLH|BHLHD14	yes	14742444	Q9NP71	Q8VIP2	Q99MZ3
MN1	meningioma (disrupted in balanced translocation) 1	4330	498194	433938	MGCR|MGCR1|MGCR1-PEN|DJ353E16.2	yes	18948418	Q10571	D4AAP6	D3YWE6
MNT	MNT, MAX dimerization protein	4335	287521	17428	MAD6|MXD6|ROX|BHLHD3	yes	9184233	Q99583		O08789
MSC	musculin	9242	312897	17681	ABF-1|ABF1|MYOR|BHLHA22	yes	9892671	O60682	D3ZWP1	O88940
MSGN1	mesogenin 1	343930	689864	56184	MSOG	yes	21750544	A6NI15	D3ZVR2	Q9JK54
MSX1	msh homeobox 1	4487	81710	17701	HOX7|HYD1|STHAG1	yes	16600910	P28360	Q9QUG0	P13297
MSX2	msh homeobox 2	4488	25483	17702	CRS2|FPP|HOX8|MSH|PFM|PFM1	yes	17068080	P35548	G3V8D1	Q03358,Q3UZH5
MTF1	metal-regulatory transcription factor 1	4520	362591	17764	MTF-1|ZRF	yes	7610056, 16221973	Q14872	D3ZBT4	Q8BSY2,Q07243
MTF2	metal response element binding transcription factor 2	22823	360905	17765	M96|PCL2|RP5-976O13.1|DJ976O13.2	yes	7772254	B4DZ69,Q9Y483,Q96G26,B4DZG1,Q7Z534	Q566Q3,F1LMD5,B1H2A5	Q02395
MXD1	MAX dimerization protein 1	4084	362391	17119	BHLHC58|MAD|MAD1	yes	12553908	Q05195,B7ZLI7	F1LRY0	Q8K1Z8
MXD3	MAX dimerization protein 3	83463	252915	17121	BHLHC13|MAD3|MYX	yes	8521822	Q9BW11	Q62912	Q80US8
MXD4	MAX dimerization protein 4	10608	360961	17122	MAD4|MST149|MSTP149|BHLHC12	yes	8521822	Q14582		Q91VN7
MXI1	MAX interactor 1, dimerization protein	4601	25701	17859	MAD2|MXD2|MXI|BHLHC11	yes	8425219, 15467743, 15467743	P50539	Q642D1	Q3USD3,P50540,Q3U3X2,Q6P2L3
MYB	v-myb myeloblastosis viral oncogene homolog (avian)	4602	293405	17863	CMYB|C-MYB|C-MYB_CDS|EFG	yes	12244173	E9PNA4,E9PRS2,Q708E9,E9PNL6,E9PI07,E9PLZ5,P10242,Q14025		Q3UUX5,P06876
MYBL1	v-myb myeloblastosis viral oncogene homolog (avian)-like 1	4603	297783	17864	A-MYB|AMYB	yes	7987850	P10243	D3ZF01	P51960,Q3ZB50
MYBL2	v-myb myeloblastosis viral oncogene homolog (avian)-like 2	4605	296344	17865	B-MYB|BMYB	yes	10770937	P10244		P48972,A2A5P2
MYC	v-myc myelocytomatosis viral oncogene homolog (avian)	4609	24577	17869	MRTL|BHLHE39|C-MYC	yes	16287840	P01106	P09416	B2RSN1,P01108
MYCL1	v-myc myelocytomatosis viral oncogene homolog 1, lung carcinoma derived (avian)	4610	298506	16918	LMYC|MYCL|BHLHE38	yes	12782599	P12524,B4DJH2	G3V7T4	P10166,Q3UIE0
MYCN	v-myc myelocytomatosis viral related oncogene, neuroblastoma derived (avian)	4613	298894	18109	MODED|N-MYC|NMYC|ODED|BHLHE37	yes	17124508	Q53XS5,P04198	Q63379	Q3UII1,P03966
MYEF2	myelin expression factor 2	50804	679712	17876	HST18564|MEF-2|MST156|MSTP156	yes	7534248, 7539003	Q9P2K5	D4AEI5	A2ATP5,Q8C854,A7UQY4
MYF5	myogenic factor 5	4617	299766	17877	BHLHC2	yes	19192046	P13349	D3ZVU3	P24699,A2RSK4
MYF6	myogenic factor 6 (herculin)	4618	25714	17878	CNM3|MRF4|BHLHC4|MYF-6	yes	1317551, 11076940	P23409	P19335	P15375,Q0VEJ7
MYNF1	myeloid nuclear factor 1	0	0	104338	CBF|PEPB2	yes	8035830, 8035830, 8384306
MYOCD	myocardin	93649	246297	214384	MYCD	yes	22157009	Q6N065,Q8IZQ8	Q8R5I7	Q8VIM5
MYOD1	myogenic differentiation 1	4654	337868	17927	MYF3|MYOD|PUM|BHLHC1	yes	12242286	P15172	Q02346	P10085
MYOG	myogenin (myogenic factor 4)	4656	29148	17928	MYF4|BHLHC3|MYF-4	yes	17531403	P15173	P20428,O70425	P12979
MYPOP	Myb-related transcription factor, partner of profilin	339344	499090	232934	P42POP	yes	15615774	Q86VE0	D4AB13	Q8R4U1
MYRF	myelin regulatory factor	745	293736	225908	C11ORF9|MRF|NDT80|PQN-47	yes	19596243	Q9Y2G1
MYT1	myelin transcription factor 1	4661	362291	17932	C20ORF36|MTF1|MYTI|PLPB1	yes	8980226	Q7Z5W2,Q01538	D3ZYT5	B0R0C1,Q8CFC2
MYT1L	myelin transcription factor 1-like	23040	116668	17933	NZF1	yes	8631881	Q49A74,Q9UL68	P70475	Q0VGN2,D3Z1P7,E9QLD2
MZF1	myeloid zinc finger 1	7593	361508	109889	MZF-1|MZF1B|ZFP98|ZNF42|ZSCAN6	yes	7579328	Q7Z729,P28698	D3ZF35	A1L358
NACC1	nucleus accumbens associated 1, BEN and BTB (POZ) domain containing	112939	171454	66830	BEND8|BTBD14B|NAC-1|NAC1	yes	10934270	Q96RE7	O35260	Q7TSZ8
NACC2	NACC family member 2, BEN and BTB (POZ) domain containing	138151	296583	67991	BEND9|BTBD14|BTBD14A	yes	22926524	Q96BF6	Q562B4,G3V8D3	Q9DCM7,A2ARL2
NANOG	Nanog homeobox	79923	414065	71950	-	yes	16714766	Q9H9S0	D3ZS29	Q80Z64,A2RS90
NANOGP8	Nanog homeobox pseudogene 8	388112	0	0	NANOG|NANOGP1|PN8	yes	16153702
NEUROD1	neuronal differentiation 1	4760	29458	18012	BETA2|BHF-1|MODY6|NEUROD|BHLHA3	yes	15993959	Q13562	Q64289	Q60867,B1AYM8
NEUROD2	neuronal differentiation 2	4761	54276	18013	NDRF|BHLHA1	yes	8816493, 10098882	Q15784	Q63689	Q3TYB2,Q62414
NEUROD4	neuronal differentiation 4	58158	288821	11923	ATH-3|ATH3|ATOH3|MATH-3|BHLHA4	yes	12947105	Q8IW56,Q9HD90		Q545C0,O09105
NEUROD6	neuronal differentiation 6	63974	500137	11922	ATOH2|MATH2|MATH-2|NEX1M|NEX1|BHLHA2	yes	12562512	Q96NK8	B5DEY7	P48986,Q5M8T7,Q3UN97
NEUROG1	neurogenin 1	4762	29410	18014	AKA|MATH4C|NEUROD3|BHLHA6|NGN1	yes	10814830	F1T0H3,Q92886	P70595	P70660
NEUROG2	neurogenin 2	63973	295475	11924	ATOH4|MATH4A|NGN2|BHLHA8|NGN-2	yes	15342472	Q9H2A3	D4A2E3	Q6GTH9,P70447
NEUROG3	neurogenin 3	50674	60329	11925	ATOH5|MATH4B|NGN-3|BHLHA7|NGN3	yes	10757813, 14576336, 16511571	Q9Y4Z2	O08718	P70661,Q548G3
NFAT5	nuclear factor of activated T-cells 5, tonicity-responsive	10725	307820	54446	NF-AT5|NFATL1|NFATZ|OREBP|TONEBP	yes	11780147	Q7LA65,E9PHR7,Q96QH3,O94916	D3ZGB1	G5E8N9,Q91WY0,E9Q0P3,Q9JLA1
NFATC1	nuclear factor of activated T-cells, cytoplasmic, calcineurin-dependent 1	4772	100361818	18018	NF-ATC|NFAT2|NFATC	yes	16109714	B5B2M8,Q2M1S3,B5B2M9,O95644,B5B2M5		B5B2N7,Q9DBQ6,B5B2N2,B5B2N5,B5B2N4,Q6P7T9
NFATC2	nuclear factor of activated T-cells, cytoplasmic, calcineurin-dependent 2	4773	311658	18019	NFAT1|NFATP	yes	8313907, 8397339, 10692237, 12453415, 14688323	B5B2P4,B5B2P2,B5B2P0,Q13469,B5B2P3	D4A0I8	Q6P3F6,Q8CBG5,Q60591,Q8C443,B5B2R5,B5B2P7
NFATC3	nuclear factor of activated T-cells, cytoplasmic, calcineurin-dependent 3	4775	361400	18021	NFAT4|NFATX	yes	7650004, 7650004, 15173172	Q12968,B5B2S0,B5B2S1	D3ZU59	Q3UZ64
NFATC4	nuclear factor of activated T-cells, cytoplasmic, calcineurin-dependent 4	4776	305897	73181	NF-ATC4|NFAT3	yes	11997522, 16644691	Q14934	D3Z9H7	Q8K120
NFE2	nuclear factor (erythroid-derived 2), 45kDa	4778	366998	18022	NF-E2|P45	yes	8469283	Q16621,A8K3E0	Q6AYT2	Q07279
NFE2L1	nuclear factor (erythroid-derived 2)-like 1	4779	360610	18023	LCR-F1|NRF1|TCF11	yes	8036168	Q14494,Q8NF22	D4A349	Q3UFI8,Q6GTN8,E9Q038,Q3U5L0,Q3V3M1
NFE2L2	nuclear factor (erythroid-derived 2)-like 2	4780	83619	18024	NRF2	yes	15728556	Q16236,E9PGJ7,B4E338	O54968	Q60795
NFE2L3	nuclear factor (erythroid-derived 2)-like 3	9603	312331	18025	NRF3	yes	10037736, 15385560	Q9Y4A8	D4A7S7	Q9WTM4,Q3UZC1
NFIA	nuclear factor I/A	4774	25492	18027	CTF|NF-I/A|NF1-A|NFI-A|NFI-L	yes	16169882, 17010934	B4DRJ3,B4DS53,Q12857,F5H0R0,F8W8W3	P09414	Q02780,Q3UTK6,Q05B39,B1AUB7
NFIB	nuclear factor I/B	4781	29227	18028	CTF|HMGIC/NFIB|NF-I/B|NF1-B|NFI-B|NFI-RED|NFIB2|NFIB3	yes	19540848	H7BYE8,Q5VW29,O00712,Q5VW28,Q6ZNF9	O70186	P97863,Q6GSP7
NFIC	nuclear factor I/C (CCAAT-binding transcription factor)	4782	29228	18029	CTF|CTF5|NF-I|NFI	yes	2504497	B7Z4T6,P08651	O70188	P70255,Q3UHA6
NFIL3	nuclear factor, interleukin 3 regulated	4783	114519	18030	E4BP4|IL3BP1|NF-IL3A|NFIL3A	yes	7565758	Q16649	Q6IMZ0	O08750
NFIX	nuclear factor I/X (CCAAT-binding transcription factor)	4784	81524	18032	MRSHSS|NF1A|SOTOS2	yes	9660824, 9822643	Q14938,B4DHW2	O70190,O70189,F2Z3R4	E9PUH7,Q3TYK3,P70257,Q5CZY4
NFKB1	nuclear factor of kappa light polypeptide gene enhancer in B-cells 1	4790	81736	18033	EBP-1|KBF1|NF-KB1|NF-KAPPA-B|NF-KAPPAB|NFKB-P105|NFKB-P50|NFKAPPAB|P105|P50	yes	1406630	P19838	F1LQH2	P25799
NFKB2	nuclear factor of kappa light polypeptide gene enhancer in B-cells 2 (p49/p100)	4791	309452	18034	H2TF1|LYT-10|LYT10|NF-KB2|P105|P52	yes	8360178	Q00653	Q5U2Z4	Q3UV15,Q3UG25,Q9WTK5
NFKBIZ	nuclear factor of kappa light polypeptide gene enhancer in B-cells inhibitor, zeta	64332	304005	80859	IKBZ|INAP|MAIL	yes	20383124	Q9BYH8	D4A1S9	Q9EST8
NFX1	nuclear transcription factor, X-box binding 1	4799	313166	74164	NFX2	yes	7964459	A0JLR2,Q12986	D4AE50	B1AY10
NFXL1	nuclear transcription factor, X-box binding-like 1	152518	289595	100978	HOZFP|URCC5	yes	8494791	Q8J028,Q6ZNB6	F1LNF3	E9Q8I7
NFYA	nuclear transcription factor Y, alpha	4800	29508	18044	CBF-A|CBF-B|HAP2|NF-YA	yes	12070012, 15601870	P23511	P18576	P23708,Q9DBV7,Q3UP82
NFYC	nuclear transcription factor Y, gamma	4802	25337	18046	CBF-C|CBFC|H1TF2A|HAP5|HSM|NF-YC	yes	10446203	Q59GY4,Q13952,F8VWM3	Q62725	A2A765,P70353
NHLH1	nescient helix loop helix 1	4807	289230	18071	HEN1|NSCL|NSCL1|BHLHA35	yes	8289804, 12878195	Q02575,Q5T203	D3ZN93	Q02576,Q3UEV3
NHLH2	nescient helix loop helix 2	4808	295327	18072	HEN2|NSCL2|BHLHA34	yes	15470499	Q02577	D4A265	Q64221
NKRF	NFKB repressing factor	55922	298316	77286	ITBA4|NRF	yes	10562553	G3V1N1,A3F769,A3F768,O15226		Q8BY02
NKX1-2	NK1 homeobox 2	390010	293568	20231	C10ORF121|NKX-1.1|BB238F13.2	yes	20932939	Q9UD57	D3Z9E2	P42580
NKX2-1	NK2 homeobox 1	7080	25628	21869	BCH|BHC|NK-2|NKX2.1|NKX2A|TEBP|TITF1|TTF-1|TTF1	yes	1976511	P43699	G3V740	P50220,Q6PFE0
NKX2-2	NK2 homeobox 2	4821	366214	18088	NKX2.2|NKX2B	yes	12426319	O95096	D3ZDQ2	Q3URZ4,P42586,Q8BRS9
NKX2-3	NK2 homeobox 3	159296	309389	18089	CSX3|NK2.3|NKX2.3|NKX2C|NKX4-3	yes	10790368	Q8TAU0	D3ZZC9	P97334
NKX2-5	NK2 homeobox 5	1482	114109	18091	CHNG5|CSX|CSX1|HLHS2|NKX2.5|NKX2E|NKX4-1|VSD3	yes	9584181, 10318839	E9PBU6,P52952	O35767	Q3UQU2,P42582
NKX2-6	NK2 homeobox 6	137814	364418	18092	CSX2|NKX2F|NKX4-2	yes	15649947	A6NCS4	B1H280	P43688,Q9CVN3
NKX2-8	NK2 homeobox 8	26257	299061	18094	NKX2.8|NKX2H|NKX2-9	yes	12167706	O15522	D4A7B5	B2RWY9
NKX3-1	NK3 homeobox 1	4824	305999	18095	BAPX2|NKX3|NKX3.1|NKX3A	yes	10993896	Q99801	Q497B7	P97436,Q3UVH8
NKX3-2	NK3 homeobox 2	579	0	12020	BAPX1|NKX3.2|NKX3B|SMMD	yes	15703179	P78367		P97503
NKX6-1	NK6 homeobox 1	4825	65193	18096	NKX6.1|NKX6A	yes	15883383	P78426	O35762	Q99MA9
NKX6-2	NK6 homeobox 2	84504	309095	14912	GTX|NKX6.2|NKX6B	yes	8096811	Q9C056	D3ZZX2	D3Z4R4
NKX6-3	NK6 homeobox 3	157848	685102	74561	NKX6.3	yes	18347062	A6NJ46	D3ZCL0	Q3UHX8,B2RU70
NOBOX	NOBOX oogenesis homeobox	135935	502759	18291	OG-2|OG2|OG2X|POF5|TCAG_12042	yes	16997917, 16997917	O60393	D3ZXL8	Q8VIH1
NPAS1	neuronal PAS domain protein 1	4861	308387	18142	MOP5|PASD5|BHLHE11	yes	15347806	Q99742	D3ZJ66	A2RSH6,P97459
NPAS2	neuronal PAS domain protein 2	4862	316351	18143	MOP4|PASD4|BHLHE9	yes	11441146	A2I2P5,Q99743	F1MAG2	G3X9B7,Q32ME6,P97460
NPAS3	neuronal PAS domain protein 3	64067	299016	27386	MOP6|PASD6|BHLHE12	yes	15347806	Q8IXF0		F8VQB2
NPAS4	neuronal PAS domain protein 4	266743	266734	225872	LE-PAS|NXF|PASD10|BHLHE79	yes	14701734	Q8IUM7	Q8CJH6	Q8BGD7
NR0B1	nuclear receptor subfamily 0, group B, member 1	190	58850	11614	AHC|AHCH|AHX|DAX-1|DAX1|DSS|GTD|HHG|NROB1|SRXY2	yes	9384387	F1D8P4,P51843	P70503	Q53ZY9,Q61066
NR1D1	nuclear receptor subfamily 1, group D, member 1	9572	252917	217166	EAR1|THRA1|THRAL|EAR-1|HREV	yes	8622974	P20393,F1D8S3	G3V9L8,Q63503	Q3UV55
NR1D2	nuclear receptor subfamily 1, group D, member 2	9975	259241	353187	BD73|EAR-1R|RVR	yes	7838156	B4DXD3,F1D8P2,Q14995	Q62702	Q8C598,Q8C6J1,Q4VAB7,Q60674
NR1H2	nuclear receptor subfamily 1, group H, member 2	7376	58851	22260	LXR-B|LXRB|NER|NER-I|RIP15|UNR	yes	10187832	B4DNM6,F1D8P7,P55055	Q62755	Q60644
NR1H3	nuclear receptor subfamily 1, group H, member 3	10062	58852	22259	LXR-A|LXRA|RLD-1	yes	9013544	Q8IW13,F1D8N1,B4DXU5,Q13133	Q5I035	Q91X41,Q9Z0Y9
NR1H4	nuclear receptor subfamily 1, group H, member 4	9971	60351	20186	BAR|FXR|HRR-1|HRR1|RIP14	yes	11533040	F8VYG8,Q96RI1,B6ZGS9,F1DAL1	Q62735	D3YTT2,Q60641,Q3V1T8
NR1H5P	nuclear receptor subfamily 1, group H, member 5, pseudogene	643609	690430	381463	FXRB|NR1H5	yes	12529392			E9Q5A6
NR1I2	nuclear receptor subfamily 1, group I, member 2	8856	84385	18171	BXR|ONR1|PAR|PAR1|PAR2|PARQ|PRR|PXR|SAR|SXR	yes	11114890	F1D8P9,O75469	Q9R1A7	O54915,Q0P525
NR1I3	nuclear receptor subfamily 1, group I, member 3	9970	65035	12355	CAR|CAR1|MB67	yes	8114692	E9PHN4,E9PH10,Q6GZ78,Q6GZ79,Q4U0F0,E9PDU3,E9PHC8,Q6GZ76,Q14994,Q6GZ77,Q6GZ89,E9PB75,E9PC13,Q6GZ83,Q6GZ82,E9PGH6	Q9QUS1,Q402C0,Q402C1,Q5FVU7	Q5FW96,O35627
NR2C1	nuclear receptor subfamily 2, group C, member 1	7181	252924	22025	TR2	yes	12849971	H9NIM2,P13056,H9NIM3	Q8VIJ4	Q505F1
NR2C2	nuclear receptor subfamily 2, group C, member 2	7182	50659	22026	TAK1|TR2R1|TR4|HTAK1	yes	9556573	P49116,F2YGU2,Q6PHZ7	P55094	Q3ZAS1,P49117
NR2E1	nuclear receptor subfamily 2, group E, member 1	7101	684085	21907	TLL|TLX|XTLL	yes	11073974	Q9Y466,B6ZGT9	A9Z0I4	Q64104,Q78ZM1
NR2E3	nuclear receptor subfamily 2, group E, member 3	10002	0	23958	ESCS|PNR|RNR|RP37|RD7	yes	10220376	B6ZGU0,Q9Y5X4,F1D8Q9		Q543C7,Q9QXZ7
NR2F1	nuclear receptor subfamily 2, group F, member 1	7025	81808	13865	COUP-TFI|EAR-3|EAR3|ERBAL3|NR2F2|SVP44|TCFCOUP1|TFCOUP1	yes	2739739	P10589	Q62681	Q60632,Q32NY6
NR2F2	nuclear receptor subfamily 2, group F, member 2	7026	113984	11819	ARP1|COUPTFB|COUPTFII|NF-E3|NR2F1|SVP40|TFCOUP2	yes	8622679	F1D8R0,P24468	O09018	Q3UST6,D3YYP4,P43135
NR2F6	nuclear receptor subfamily 2, group F, member 6	2063	245980	13864	EAR-2|EAR2|ERBAL2	yes	12690040	F1D8R3,P10588	O09017	P43136
NR3C1	nuclear receptor subfamily 3, group C, member 1 (glucocorticoid receptor)	2908	24413	14815	GCCR|GCR|GR|GRL	yes	16728402	F1D8N4,E5KQF6,P04150,E5KQF5	G3V7U9,P06536	E9PUR6
NR3C2	nuclear receptor subfamily 3, group C, member 2	4306	25672	110784	MCR|MLR|MR|NR3C2VIT	yes	8389140	Q2NKL1,P08235,B0ZBF5,B0ZBF6	P22199	A3KN90
NR4A1	nuclear receptor subfamily 4, group A, member 1	3164	79240	15370	GFRP1|HMR|N10|NAK-1|NGFIB|NP10|NUR77|TR3	yes	16237153	Q53Y00,P22736	P22829	P12813,Q545Q1
NR4A2	nuclear receptor subfamily 4, group A, member 2	4929	54278	18227	HZF-3|NOT|NURR1|RNR1|TINUR	yes	12122012, 15485875	F1D8N6,Q53EL4,P43354	Q07917,Q3LZI5	Q3TYI4,Q06219
NR4A3	nuclear receptor subfamily 4, group A, member 3	8013	58853	18124	CHN|CSMF|MINOR|NOR1|TEC	yes	10875239	Q92570	P51179	B1AVI1,Q9QZB6
NR5A1	nuclear receptor subfamily 5, group A, member 1	2516	83826	26423	AD4BP|ELP|FTZ1|FTZF1|POF7|SF-1|SF1|SPGF8|SRXY3	yes	19022561	F1D8R8,Q13285	P50569	P33242
NR5A2	nuclear receptor subfamily 5, group A, member 2	2494	60349	26424	B1F|B1F2|CPF|FTF|FTZ-F1|FTZ-F1BETA|LRH-1|LRH1|HB1F-2	yes	12456679	F1D8R9,Q9UEC0,O00482	Q9QWM1	P45448,Q1WLP7
NR6A1	nuclear receptor subfamily 6, group A, member 1	2649	362125	14536	GCNF|GCNF1|NR61|RTR	yes	9099702	F1D8S0,Q15406		Q64249
NRF1	nuclear respiratory factor 1	4899	312195	18181	ALPHA-PAL	yes	9580677, 19674972	Q96AN2,Q16656	B1WC04	G3XA39,Q8CAV3,Q8C4C0,Q3UYQ3,Q99K73,Q9WU00,Q3UXF4,E9Q7X0
NRG1	neuregulin 1	3084	112400	211323	ARIA|GGF|GGF2|HGL|HRG|HRG1|HRGA|MST131|NDF|SMDF	yes	15494726	Q6PK61,B7Z1D7,B0FYA9,B0FWZ3,Q7RTW5,B7Z4Z3,Q02297,E9PHH4,B0FYA7,A6MW55,B0FYA8,Q7RTW3,A6MW56	D4ACB2,G3V7D6,G3V9Q0,P43322,D3ZC94,G3V7F0,G3V7E5,E9PSZ1	Q6DR99
NRL	neural retina leucine zipper	4901	290221	18185	D14S46E|NRL-MAF|RP27	yes	8552602, 8552602, 17335001	P54845	D4ACF4	P54846,Q543Y0
OLIG1	oligodendrocyte transcription factor 1	116448	60394	50914	BHLHB6|BHLHE21	yes	18160645	Q8TAK6	Q9WUQ3	Q3UN59,Q9JKN5
OLIG2	oligodendrocyte lineage transcription factor 2	10215	304103	50913	BHLHB1|OLIGO2|PRKCBP2|RACK17|BHLHE19	yes	15655114	Q13516	G3V612	Q542S0,Q9EQW6
OLIG3	oligodendrocyte transcription factor 3	167826	293012	94222	BHLHB7|BHLHE20	yes	19088088	Q7RTU3	D4A572	Q6PFG8
ONECUT1	one cut homeobox 1	3175	25231	15379	HNF-6|HNF6|HNF6A	yes	16618419	Q9UBC0	P70512	O08755
ONECUT2	one cut homeobox 2	9480	307376	225631	OC-2|OC2	yes	11478782	O95948		Q6XBJ3
ONECUT3	one cut homeobox 3	390874	366829	246086	OC3	yes	11944891	O60422		Q8K557
OSR1	odd-skipped related 1 (Drosophila)	130497	298878	23967	ODD	yes	19389375	Q8TAX0	B0K011	Q9WVG7
OSR2	odd-skipped related 2 (Drosophila)	116039	315039	107587	-	yes	19389375	Q8N2R0	Q6AY34	Q91ZD1
OTP	orthopedia homeobox	23440	294640	18420	-	yes	19383874, 20495559	Q5XKR4	G3V7E0	O09113
OTX1	orthodenticle homeobox 1	5013	25646	18423	-	yes	18849347	P32242	Q63410	P80205,Q5SS54
OTX2	orthodenticle homeobox 2	5015	305858	18424	CPHD6|MCOPS5	yes	12559959	F1T0D1,P32243		Q8VD35
OVOL1	ovo-like 1(Drosophila)	5017	309164	18426	HOVO1	yes	17311813	O14753	D4A445	Q9WTJ2
OVOL2	ovo-like 2 (Drosophila)	58495	296201	107586	EUROIMAGE566589|ZNF339	yes	15225875, 19700410	Q9BRP0	D4A5U5	Q3TIV4,Q8CIV7,A2ANA6
PARP1	poly (ADP-ribose) polymerase 1	142	25591	11545	ADPRT|ADPRT 1|ADPRT1|ARTD1|PARP|PARP-1|PPOL|PADPRT-1	yes	10023680	P09874	P27008	Q921K2
PATZ1	POZ (BTB) and AT hook containing zinc finger 1	23598	305471	56218	MAZR|PATZ|RIAZ|ZBTB19|ZNF278|ZSG|DJ400N23	yes	10713105	Q9HBE1	D3ZX15	Q5NBZ1,Q80XS2,Q9JMG9
PAX1	paired box 1	5075	311505	18503	HUP48	yes	12490554, 12490554	P15863		P09084
PAX2	paired box 2	5076	293992	18504	PAPRS	yes	11731455, 12756174, 12756174, 14561758	Q02962	D4ACZ2	P32114
PAX3	paired box 3	5077	114502	18505	CDHS|HUP2|WS1|WS3	yes	12668617, 15688035	P23760,G5E9C1		Q8BRF1,Q3TZM4,P24610,Q3UGH9
PAX4	paired box 4	5078	83630	18506	KPD|MODY9	yes	10567553	O43316	O88436	A2RRY5,B7ZNC8,P32115
PAX5	paired box 5	5079	500453	18507	BSAP	yes	19139719, 8406007	Q02548		A2AKM9,Q02650
PAX6	paired box 6	5080	25509	18508	AN|AN2|D11S812E|MGDA|WAGR	yes	12756174	Q66SS1,F1T0F8,P26367	P63016	A2A410,P63015,Q8VBX9,A2A411
PAX7	paired box 7	5081	500574	18509	HUP1|PAX7B|RMS2	yes	15688409	Q2PJS5,E9PFV9,P23759	D3ZRA8	B1AXW9,P47239
PAX8	paired box 8	7849	81819	18510	-	yes	1508216	Q06710	P51974	Q00288
PAX9	paired box 9	5083	362741	18511	STHAG3	yes	12490554, 12490554, 14607846, 14607846	Q2L4T1,P55771	Q2L4T2	P47242,Q3V1K1
PBX1	pre-B-cell leukemia homeobox 1	5087	304947	18514	-	yes	12529389	F5H4U9,Q53YC7,P40424,A8K5V0,B4DSC1	B1WC30,D3ZJI6	P41778,Q71VB4
PBX2	pre-B-cell leukemia homeobox 2	5089	406164	18515	G17|HOX12|PBX2MHC	yes	19356220	P40425	Q6MG87	Q4FJL3,O35984
PBX3	pre-B-cell leukemia homeobox 3	5090	311876	18516	-	yes	15466398	E9PB27,Q96AL5,P40426	D4AB31	B1AXL8,O35317
PBX4	pre-B-cell leukemia homeobox 4	80714	361131	80720	-	yes	17875925	Q9BYU1	D4AA41	Q99NE9
PCGF6	polycomb group ring finger 6	84108	309457	71041	MBLR|RNF134	yes	8521824	Q9BYE7	Q5XI70	Q99NA9
PDX1	pancreatic and duodenal homeobox 1	3651	29535	18609	GSF|IDX-1|IPF1|IUF1|MODY4|PDX-1|STF-1	yes	14704343	P52945	P52947	P52946
PEG3	paternally expressed 3	5178	246361	18616	PW1|ZNF904|ZSCAN24	yes	11161803	Q9GZU2,A7E2B8,B4DIM4,Q96Q96		Q3URU2
PGR	progesterone receptor	5241	25154	18667	NR3C3|PR	yes	17785366	B4E3T0,P06401	Q63449	Q8BW69,A6H6A5
PGS1	phosphatidylglycerophosphate synthase 1	9489	303698	74451	-	yes	10432290	Q32NB8	D4A5W8	B9EKS7,Q8BHF7
PHB	prohibitin	5245	25344	18673	PHB1	yes	18480465	A8K401,P35232	P67779	P67778
PHF10	PHD finger protein 10	55274	292404	72057	BAF45A|XAP135	yes	20530714	Q8WUB8	Q4V7A6	Q9D8M7
PHF20	PHD finger protein 20	51230	311575	228829	C20ORF104|GLEA2|HCA58|NZF|TZP	yes	22334668	Q9BVI0	D3ZQB7	A2AV93,Q8BLG0
PHF6	PHD finger protein 6	84295	100359714	70998	BFLS|BORJ|CENP-31	yes	15580208	Q8IWS0,A8K230	D3ZQV8	Q9D4J7
PHF7	PHD finger protein 7	51533	364510	71838	HSPC045|HSPC226|NYD-SP6	yes	20410506	Q9NS08,Q9BWX1	Q6AXW4	A2RTI5,Q9DAG9
PHOX2A	paired-like homeobox 2a	401	116648	11859	ARIX|CFEOM2|FEOM2|NCAM2|PMX2A	yes	11034547	O14813	Q62782	Q62066
PHOX2B	paired-like homeobox 2b	8929	364152	18935	NBLST2|NBPHOX|PMX2B	yes	11752063	Q99453		O35690
PITX1	paired-like homeodomain 1	5307	113983	18740	BFT|CCF|POTX|PTX1	yes	8675014	P78337	Q99NA7	Q3UQH0,P70314
PITX2	paired-like homeodomain 2	5308	54284	18741	ARP1|BRX1|IDG2|IGDS|IGDS2|IHG2|IRID2|OTLX2|PTX2|RGS|RIEG|RIEG1|RS	yes	15728254	Q99697	Q9R0W1	Q6DIA6,P97474
PITX3	paired-like homeodomain 3	5309	29609	18742	CTPP4|PTX3	yes	11299318	O75364	P81062	O35160
PKNOX1	PBX/knotted 1 homeobox 1	5316	294322	18771	PREP1|PKONX1C	yes	10869353	Q6PKH2,P55347,Q96I87	Q5BJP1	O70477
PKNOX2	PBX/knotted 1 homeobox 2	63876	680549	208076	PREP2	yes	11972344	Q96KN3		Q8BG99
PLAG1	pleiomorphic adenoma gene 1	5324	297804	56711	PSA|SGPA|ZNF912	yes	9722527, 10646861	Q6DJT9,B4DLC2	Q5U2T6	Q9QYE0
PLAGL1	pleiomorphic adenoma gene-like 1	5325	25157	22634	LOT1|ZAC|ZAC1	yes	9671765, 9722527	A1YLA2,A1YLA1,Q9UM63	P70616	Q9JLQ4
PLAGL2	pleiomorphic adenoma gene-like 2	5326	296281	54711	ZNF900	yes	9722527	Q9UPG8	D3ZTE9	Q925T4
PLSCR1	phospholipid scramblase 1	5359	117540	22038	MMTRA1B	yes	16091359	O15162	P58195	Q9JJ00
POU1F1	POU class 1 homeobox 1	5449	25517	18736	CPHD1|GHF-1|PIT1|POU1F1A|PIT-1	yes	19887646	P28069	Q6P7Q8	Q00286
POU2F1	POU class 2 homeobox 1	5451	171068	18986	OCT1|OTF1|OCT-1B	yes	1980478	J3KP77,P14859	P31503	F8VQL7,P25425,E9Q6Z8
POU2F2	POU class 2 homeobox 2	5452	117058	18987	OCT2|OTF2|OCT-2	yes	2904653	P09086		Q00196
POU2F3	POU class 2 homeobox 3	25833	116544	18988	EPOC-1|OCT-11|OCT11|OTF-11|PLA-1|PLA1|SKN-1A	yes	12624109	Q9UKI9	G3V754	H3BJT4,Q3U5D1
POU3F1	POU class 3 homeobox 1	5453	192110	18991	OCT6|OTF6|SCIP	yes	1705013, 1979677	Q03052	P20267	Q3UTH6,P21952
POU3F2	POU class 3 homeobox 2	5454	29588	18992	BRN2|N-OCT3|OCT7|OTF-7|OTF7|POUF3|BRN-2|OCT-7	yes	15262984	P20265	P56222	P31360
POU3F3	POU class 3 homeobox 3	5455	192109	18993	BRN1|OTF8	yes	9671582	P20264	Q63262	P31361
POU3F4	POU class 3 homeobox 4	5456	29589	18994	BRAIN-4|BRN4|DFN3|DFNX2|OTF-9|OTF9|BRN-4|OCT-9	yes	21555964	P49335	P62516	P62515,A6H6L6
POU4F1	POU class 4 homeobox 1	5457	114503	18996	BRN3A|OCT-T1|RDC-1|BRN-3A	yes	12810599	Q01851		P17208
POU4F2	POU class 4 homeobox 2	5458	171355	18997	BRN3.2|BRN3B|BRN-3B	yes	17637757	Q12837	G3V7L5	Q63934
POU4F3	POU class 4 homeobox 3	5459	364855	18998	BRN3C|DFNA15	yes	15465029	Q15319	D3ZTL1	Q63955
POU5F1	POU class 5 homeobox 1	5460	294562	18999	OCT3|OCT4|OTF-3|OTF3|OTF4|OCT-3|OCT-4	yes	12615074	D2IYK3,Q01860	Q6MG27	P20263
POU6F1	POU class 6 homeobox 1	5463	116545	19009	BRN5|MPOU|TCFB1	yes	8645295	Q14863	P56223	Q07916
POU6F2	POU class 6 homeobox 2	11281	681092	218030	RPF-1|WT5|WTSL	yes	8601806	P78424	A1A5R6	Q8BJI4
PPARA	peroxisome proliferator-activated receptor alpha	5465	25747	19013	NR1C1|PPAR|PPARALPHA|HPPAR	yes	1537328, 9748239	Q07869,F1D8S4	P37230	Q542P9,P23204
PPARD	peroxisome proliferator-activated receptor delta	5467	25682	19015	FAAR|NR1C2|NUC1|NUCI|NUCII|PPARB	yes	20160399	B4E3V3,F1D8S7,E9PE18,Q03181	Q99ND3	Q546I3,P35396
PPARG	peroxisome proliferator-activated receptor gamma	5468	25664	19016	CIMT1|GLM1|NR1C3|PPARG1|PPARG2|PPARGAMMA	yes	11139380	P37231,D2KUA6	O88275	Q4FJR2,Q6GU14,P37238
PRDM1	PR domain containing 1, with ZNF domain	639	309871	12142	BLIMP1|PRDI-BF1	yes	1851123	B4DW27,O75626		Q60636
PRDM10	PR domain containing 10	56980	500964	382066	PFM7	yes	12175877	G3XAE5,J3KP23,Q9NQV6		D3YYD1
PRDM12	PR domain containing 12	59335	688699	381359	PFM9	yes	19050759	Q9H4Q4	D3ZEJ0	A2AJ77
PRDM13	PR domain containing 13	59336	689695	230025	MU-MB-20.220|PFM10	yes	19050759	Q9H4Q3		E9PZZ1
PRDM14	PR domain containing 14	63978	297769	383491	PFM11	yes	21183938	Q9GZV8		E9Q3T6
PRDM15	PR domain containing 15	63977	304054	114604	C21ORF83|PFM15|ZNF298	yes	16618722	Q4W8S5,P57071,E9PF37	D3ZQ99	E9Q8T2
PRDM16	PR domain containing 16	63976	0	70673	MEL1|PFM13	yes	19050759	Q9HAZ2		A2A935,A2A934
PRDM2	PR domain containing 2, with ZNF domain	7799	313678	110593	HUMHOXY1|KMT8|MTB-ZF|RIZ|RIZ1|RIZ2	yes	7590293, 8654390	Q5THJ1,Q13029,B1AJZ4	Q63755	B9EKQ3,Q8C2W5,A2A7B5
PRDM4	PR domain containing 4	11108	170820	72843	PFM1	yes	10552934	B3KPI0,Q9UKN5	Q9QZP2	Q80V63
PRDM5	PR domain containing 5	11107	689788	70779	BCS2|PFM2	yes	17636019	Q9NQX1		Q9CXE0
PREB	prolactin regulatory element binding	10113	58842	50907	SEC12	yes	10194769	Q9HCU5	Q9WTV0	Q3UAP1,Q9WUQ2
PROP1	PROP paired-like homeobox 1	5626	266738	19127	CPHD2|PROP-1	yes	11064154	O75360	Q8CJH7	P97458
PROX1	prospero homeobox 1	5629	305066	19130	-	yes	21040746	Q92786	D3ZU00	P48437
PRRX1	paired related homeobox 1	5396	266813	18933	AGOTC|PHOX1|PMX1|PRX-1|PRX1	yes	1360403	P54821	P63014	P63013,G3UZ44
PRRX2	paired related homeobox 2	51450	113931	20204	PMX2|PRX2	yes	12713735	Q99811	D3ZLB3	Q06348,A2APZ7
PTF1A	pancreas specific transcription factor, 1a	256297	117034	19213	PTF1-P48|BHLHA29	yes	2294404	Q7RTS3	Q64305	A2ATA7,Q9QX98
PTH	parathyroid hormone	5741	24694	19226	PTH1	yes	17696759	P01270	P04089	Q9Z0L6
PURA	purine-rich element binding protein A	5813	307498	19290	PUR-ALPHA|PUR1|PURALPHA	yes	1545807	Q00577		P42669
PURB	purine-rich element binding protein B	5814	498407	19291	PURBETA	yes	12874279	Q96QR8	Q68A21	O35295
RAD21	RAD21 homolog (S. pombe)	5885	314949	19357	CDLS4|HR21|HRAD21|MCD1|NXP1|SCC1|HHR21	yes	22780989	O60216	Q4KLH7	Q3TG35,Q61550
RAI1	retinoic acid induced 1	10743	303188	19377	SMCR|SMS	yes	20738874	Q7Z5J4	D4A4Z4	Q5QGZ6,Q61818,Q810L5
RARA	retinoic acid receptor, alpha	5914	24705	19401	NR1B1|RAR	yes	7908827	A8K840,F1D8N9,P10276,Q6I9R7	Q499N1	Q3U3R3,P11416
RARB	retinoic acid receptor, beta	5915	24706	218772	HAP|NR1B2|RRB2	yes	2153268	P10826,Q5QHG3,F1D8S6		Q6DFX0,P22605
RARG	retinoic acid receptor, gamma	5916	685072	19411	NR1B3|RARC	yes	2544807, 15327771	A8K3H3,P13631,B7Z4F1,J3KNP6,B7Z4B4,B7Z492,F1D8P1	D3ZF61,D3ZWV0	P18911
RAX	retina and anterior neural fold homeobox	30062	114213	19434	MCOP3|RX	yes	10625658	Q9Y2V3	Q9JLT7	O35602
RAX2	retina and anterior neural fold homeobox 2	84839	0	0	ARMD6|CORD11|QRX|RAXL1	yes	15028672	Q96IS3
RBPJ	recombination signal binding protein for immunoglobulin kappa J region	3516	679028	19664	AOS3|CBF1|IGKJRB|IGKJRB1|KBF2|RBP-J|RBPJK|RBPSUH|SUH|CSL	yes	16439682	Q06330		Q6R5E9,P31266,E9Q7W0,Q3UM17
RBPJL	recombination signal binding protein for immunoglobulin kappa J region-like	11317	362268	19668	RBP-L|RBPSUHL|SUH|SUHL	yes	9111338, 9111338, 9111338, 16354684	Q9UBG7	D4AEG0	Q3V2I2,O08674
RCOR1	REST corepressor 1	23186	314458	217864	COREST|RCOR	yes	10449787	J3KN32,Q9UKL0	B5DEY2	Q8CFE3
REL	v-rel reticuloendotheliosis viral oncogene homolog (avian)	5966	305584	19696	C-REL	yes	1406630	Q04864		A4QPD3
RELA	v-rel reticuloendotheliosis viral oncogene homolog A (avian)	5970	309165	19697	NFKB3|P65	yes	1935902, 15485852, 15857826	Q04206	Q7TQN4	Q04207,Q548Y4
RELB	v-rel reticuloendotheliosis viral oncogene homolog B	5971	100360982	19698	I-REL|IREL|REL-B	yes	8183565	Q01201		Q04863
REST	RE1-silencing transcription factor	5978	83618	19712	NRSF|XBR	yes	15240883	Q13127	O54963	Q8VIG1
RFX1	regulatory factor X, 1 (influences HLA class II expression)	5989	288906	19724	EFC|RFX	yes	10330134	P22670	D3ZQ82	P48377
RFX2	regulatory factor X, 2 (influences HLA class II expression)	5990	301121	19725	-	yes	8289803	P48378	B2GV50	P48379
RFX3	regulatory factor X, 3 (influences HLA class II expression)	5991	361746	19726	BA32F11.1	yes	10330134	P48380	Q5U2M9	P48381
RFX4	regulatory factor X, 4 (influences HLA class II expression)	5992	500818	71137	NYD-SP10	yes	11682486	Q33E94		Q7TNK1
RFX5	regulatory factor X, 5 (influences HLA class II expression)	5993	310659	53970	-	yes	9806546, 12697811, 9177217	P48382	D3ZHD7	Q9JL61,Q0P5W9
RFX6	regulatory factor X, 6	222546	294395	320995	MTFS|RFXDC1|DJ955L16.1	yes	18673564	Q8HWS3		Q8C7R7
RFX7	regulatory factor X, 7	64864	315804	319758	RFXDC2	yes	18673564	Q2KHR2	E9PT49	F8VPJ6,Q8C1T6
RHOX5	reproductive homeobox 5	0	24631	18617	PEM	yes	18184911		Q63630	Q4TU88,Q3UJH4
RHOXF2	Rhox homeobox family, member 2	84528	0	0	CT107|PEPP-2|PEPP2|THG1	yes	12490318	Q9BQY4
RHOXF2B	Rhox homeobox family, member 2B	727940	0	0	-	yes	20081217	P0C7M4
RNF112	ring finger protein 112	7732	24916	22671	BFP|ZNF179	yes	20071532	Q9ULX5	O70418	Q96DY5
RNF141	ring finger protein 141	50862	308900	67150	ZFP26|ZNF230	yes	12804569	Q8WVD5	Q6IV57	Q99MB7
RNF2	ring finger protein 2	6045	304850	19821	BAP-1|BAP1|DING|HIPI3|RING1B|RING2	yes	16687444	Q99496	Q4KLY4	Q9CQJ4
RORA	RAR-related orphan receptor A	6095	300807	19883	NR1F1|ROR1|ROR2|ROR3|RZR-ALPHA|RZRA	yes	7926749	P35398	D3ZDZ3	B1B189,P51448
RORB	RAR-related orphan receptor B	6096	309288	225998	NR1F2|ROR-BETA|RZR-BETA|RZRB|BA133M9.1	yes	7935491	Q58EY0,Q92753	F1LQ88	Q8R1B8
RORC	RAR-related orphan receptor C	6097	368158	19885	NR1F3|RORG|RZR-GAMMA|RZRG|TOR	yes	21392046	Q6I9R9,F1D8P6,P51449		P51450
RREB1	ras responsive element binding protein 1	6239	306873	68750	FINB|HNT|LZ321|RREB-1|ZEP-1	yes	8816445	Q92766	D3ZI11	Q3UH06
RUNX1	runt-related transcription factor 1	861	50662	12394	AML1|AML1-EVI-1|AMLCR1|CBFA2|EVI-1|PEBP2AB	yes	8035830	Q01196	Q63046	G3UWD2,Q03347,G3X9W7,Q3UM65
RUNX2	runt-related transcription factor 2	860	367218	12393	AML3|CBFA1|CCD|CCD1|OSF-2|OSF2|PEA2AA|PEBP2A1|PEBP2A2|PEBP2AA|PEBP2AA1	yes	11451945, 16574347	Q13950		F8WHN7,Q08775
RUNX3	runt-related transcription factor 3	864	156726	12399	AML2|CBFA3|PEBP2AC	yes	16164020	Q13761	Q91ZK1	Q3U1Q3
RXRA	retinoid X receptor, alpha	6256	25271	20181	NR2B1	yes	7838715	Q6P3U7,F1D8Q5,P19793	Q0VJ96	Q3UMU4,P28700,A2AJP1
RXRB	retinoid X receptor, beta	6257	361801	20182	DAUDI6|H-2RIIBP|NR2B2|RCOR-1	yes	12767074	Q5STP9,P28702,Q5STQ1		Q8VCR0,Q3TWJ1,P28704
RXRG	retinoid X receptor, gamma	6258	83574	20183	NR2B3|RXRC	yes	10328854	F1T097,P48443,F1D8Q7	Q5BJR8	E9Q9V9,P28705
SALL1	sal-like 1 (Drosophila)	6299	307740	58198	HSAL1|SAL-1|TBS|ZNF794	yes	19942929	Q9NSC2	D3ZIF4	Q6P5E3
SALL2	sal-like 2 (Drosophila)	6297	305854	50524	HSAL2|SAL-2|ZNF795|P150(SAL2)	yes	21362508	Q9Y467	D4ADE6	Q8BP69,Q9QX96
SALL3	sal-like 3 (Drosophila)	27164	364910	20689	ZNF796	yes	19139273	Q9BXA9,A9JR48		Q62255
SALL4	sal-like 4 (Drosophila)	57167	0	99377	DRRS|HSAL4|ZNF797|DJ1112F19.1	yes	16840789	Q9UJQ4		A2AUZ9,Q8BX22,A2AUZ8
SARNP	SAP domain containing ribonucleoprotein	84324	0	0	CIP29|HCC1|HSPC316|THO1	yes	18480465
SATB1	SATB homeobox 1	6304	316164	20230	-	yes	19933152	Q01826	Q5U2Y2	Q60611
SATB2	SATB homeobox 2	23314	501145	212712	-	yes	19933152	Q59FT3,B3KPQ9,Q9UPW6	D3ZJ19	Q546B3,Q8VI24
SCML4	sex comb on midleg-like 4 (Drosophila)	256380	309859	268297	DJ47M23.1	yes	16355110	Q8N228	D3ZRV1	Q80VG1
SCRT1	scratch homolog 1, zinc finger protein (Drosophila)	83482	366951	170729	SCRT|ZNF898	yes	11274425	Q9BWW7	D4A919	Q99M85
SCRT2	scratch homolog 2, zinc finger protein (Drosophila)	85508	366229	545474	ZNF898B	yes	11274425	Q9NQ03	D3ZNS5	Q8BTH6
SCX	scleraxis homolog A (mouse)	642658	680712	20289	SCX|BHLHA41|BHLHA48	yes	10775504	Q7RTU7	G3V8X3	Q53ZC3,Q64124
SHOX	short stature homeobox	6473	0	0	GCFX|PHOG|SHOXY|SS	yes	11751690	O15266
SHOX2	short stature homeobox 2	6474	25546	20429	OG12|OG12X|SHOT	yes	20858598	O60902	O35750	P70390
SIM1	single-minded homolog 1 (Drosophila)	6492	309888	20464	BHLHE14	yes	11782478	P81133	D3ZMU8	Q61045
SIM2	single-minded homolog 2 (Drosophila)	6493	304071	20465	HMC13F06|HMC29C01|SIM|BHLHE15	yes	11782478, 11782478	Q14190	D4AA36	Q61079
SIX1	SIX homeobox 1	6495	114634	20471	BOS3|DFNA23|TIP39	yes	9826681	Q15475	G3V970	Q8BSP4,Q62231,Q3V2C3
SIX2	SIX homeobox 2	10736	366542	20472	-	yes	15327782	Q9NPC8,Q8TBA2	D3ZM80	Q62232
SIX3	SIX homeobox 3	6496	78974	20473	HPE2	yes	17066077	O95343	Q9ET75	Q62233
SIX4	SIX homeobox 4	51804	299138	20474	AREC3	yes	14966291	Q9UIU6	D3ZAJ7	Q61321
SIX5	SIX homeobox 5	147912	308406	20475	BOR2|DMAHP	yes	17357085	Q8N196		P70178
SIX6	SIX homeobox 6	4990	314221	20476	MCOPCT2|OPTX2|SIX9	yes	12441302	Q6P051,O95475	D3ZCC7	Q9QZ28,B2RSE8
SKIL	SKI-like oncogene	6498	114208	20482	SNO|SNOA|SNOI|SNON	yes	16442497	P12757	D3ZWL1	Q60665,Q3TB81
SMAD1	SMAD family member 1	4086	25671	17125	BSP-1|BSP1|JV4-1|JV41|MADH1|MADR1	yes	11786386, 11788714	Q15797	Q6P7A6	P70340
SMAD2	SMAD family member 2	4087	29357	17126	JV18|JV18-1|MADH2|MADR2|HMAD-2|HSMAD2	yes	11139470, 18471442	Q53XR6,Q15796,B7Z5N5	O70436	Q62432
SMAD3	SMAD family member 3	4088	25631	17127	HSPC193|HST17436|JV15-2|LDS1C|LDS3|MADH3	yes	9660945	F5H383,P84022,Q9P0T0	P84025	Q8BUN5,B1B1A2
SMAD4	SMAD family member 4	4089	50554	17128	DPC4|JIP|MADH4|MYHRS	yes	11788714, 14741200, 15240101	Q13485	O70437	P97471
SMAD5	SMAD family member 5	4090	59328	17129	DWFC|JV5-1|MADH5	yes	11527422	Q68DB7,Q99717	B1WBR0,Q9R1V3	P97454
SMAD6	SMAD family member 6	4091	367100	17130	AOVD2|HST17432|MADH6|MADH7	yes	11139470	O43541		O35182
SNAI1	snail homolog 1 (Drosophila)	6615	116490	20613	SLUGH2|SNA|SNAH|SNAIL|SNAIL1|DJ710H13.1	yes	12917416	O95863	Q6AY35	Q02085,Q4FK48
SNAI2	snail homolog 2 (Drosophila)	6591	25554	20583	SLUG|SLUGH1|SNAIL2|WS2D	yes	10518215	O43623	O08954	P97469,Q3UZ96
SNAI3	snail homolog 3 (Drosophila)	333929	307919	30927	SMUC|SNAIL3|ZNF293|ZFP293	yes	10606664	Q3KNW1	D3ZYQ2	Q9QY31
SOHLH1	spermatogenesis and oogenesis specific basic helix-loop-helix 1	402381	362085	227631	C9ORF157|NOHLH|SPATA27|TEB2|BA100C15.3|BHLHE80	yes	16690745	Q5JUK2		Q6IUP1
SOHLH2	spermatogenesis and oogenesis specific basic helix-loop-helix 2	54937	619575	74434	SPATA28|TEB1|BHLHE81	yes	22328502	Q9NX45	Q3MHT3	Q9D489
SON	SON DNA binding protein	6651	304092	20658	BASS1|C21ORF50|DBP-5|NREBP|SON3	yes	20876580	P18583		Q9QX47,Q8C9T5,Q80TM4
SOX1	SRY (sex determining region Y)-box 1	6656	0	20664	-	yes	9512512	O00570		Q80XF2
SOX10	SRY (sex determining region Y)-box 10	6663	29361	20665	DOM|PCWH|WS2E|WS4|WS4C	yes	15523643	P56693	O55170	Q04888
SOX11	SRY (sex determining region Y)-box 11	6664	84046	20666	-	yes	15183730, 18403418	P35716	P0C1G9	Q7M6Y2
SOX12	SRY (sex determining region Y)-box 12	6666	689988	20667	SOX22	yes	18403418	O15370	D3ZZ13	Q04890
SOX13	SRY (sex determining region Y)-box 13	9580	289026	20668	ICA12|SOX-13	yes	10198172	Q9UN79		Q04891
SOX14	SRY (sex determining region Y)-box 14	8403	300954	20669	SOX28	yes	10677261	O95416	B7SZV3	Q497H4,Q3UUP3,Q7TNS9,Q04892
SOX15	SRY (sex determining region Y)-box 15	6665	363632	20670	SOX20|SOX26|SOX27	yes	10821863	O60248		Q5F2B2,P43267
SOX17	SRY (sex determining region Y)-box 17	64321	312936	20671	VUR3	yes	15220343	Q9H6I2	G3V923	Q61473
SOX18	SRY (sex determining region Y)-box 18	54345	311723	20672	HLTS	yes	12446692	P35713	Q4V7E4	Q3UND6,B7ZCS2,P43680
SOX2	SRY (sex determining region Y)-box 2	6657	499593	20674	ANOP3|MCOPS3	yes	15860457	P48431	D4A543	Q3V2B6,P48432,Q60I23
SOX21	SRY (sex determining region Y)-box 21	11166	306168	223227	SOX25	yes	12446692	Q9Y651		Q811W0
SOX3	SRY (sex determining region Y)-box 3	6658	367950	20675	GHDX|MRGH|PHP|PHPX|SOXB	yes	11875113	P41225		Q5RKW0,A2AM37
SOX30	SRY (sex determining region Y)-box 30	11063	689918	214105	-	yes	10359848	O94993		Q5SUH8,Q8CGW4
SOX4	SRY (sex determining region Y)-box 4	6659	364712	20677	EVI16	yes	7706298, 8404853	Q06945		Q06831
SOX5	SRY (sex determining region Y)-box 5	6660	140587	20678	L-SOX5	yes	1396566, 8078769, 9755172	F5H5B0,B7Z8V0,P35711		Q2TBA9,Q8C4K8,B2KFM4,P35710,B2KFM9
SOX6	SRY (sex determining region Y)-box 6	55553	293165	20679	HSSOX6|SOXD	yes	11504872	P35712	Q4V8G3	E9PUW0,P40645,Q8BSS6,Q3V1J7
SOX7	SRY (sex determining region Y)-box 7	83595	290317	20680	-	yes	15220343	Q9BT81	D3ZTE1	Q3U1W5,P40646
SOX8	SRY (sex determining region Y)-box 8	30812	302993	20681	-	yes	12732652, 12732652	P57073	D3ZR96	Q543C3,Q04886
SOX9	SRY (sex determining region Y)-box 9	6662	140586	20682	CMD1|CMPD1|SRA1	yes	19322650	P48436		B1AVH1,Q04887
SP1	Sp1 transcription factor	6667	24790	20683	-	yes	15282343	G5E9M8,E4Z9M7,P08047	Q01714	G3X8Q0,O89090
SP110	SP110 nuclear body protein	3431	301570	109032	IFI41|IFI75|IPR1|VODI	yes	17492906	F5H1M1,B4DVI4,Q9HB58	Q3KRF1	Q8BVK9
SP2	Sp2 transcription factor	6668	303499	78912	-	yes	10744779	Q02086	D3ZSM5	Q9D2H6,Q8C5J0
SP3	Sp3 transcription factor	6670	367846	20687	SPR2	yes	12591615, 12591615	B7ZLN9,Q02447,Q59FX5,Q86TP0		O70494
SP4	Sp4 transcription factor	6671	25162	20688	HF1B|SPR-1	yes	15265862	Q02446	Q63158	Q62445,Q6DFV2
SP5	Sp5 transcription factor	389058	296510	64406	-	yes	17090534	Q6BEB4	D3ZEM4	Q9JHX2
SP6	Sp6 transcription factor	80320	363672	83395	EPFN|EPIPROFIN|KLF14	yes	19088080	B3KXP2,Q3SY56	D3ZT88	Q9ESX2,A2A708
SP7	Sp7 transcription factor	121340	300260	170574	OI11|OI12|OSX|OSTERIX	yes	16041384, 16041384	Q8TDD2	Q6IMK2,Q6IMK1	Q8VI67,Q2KHK9
SP8	Sp8 transcription factor	221833	299499	320145	BTD	yes	17509151	Q8IXZ3		Q8BMJ8,Q5QR90
SP9	Sp9 transcription factor	100131390	366078	381373	ZNF990	yes	15358670	P0CG40	D3ZZ24	Q64HY3
SPDEF	SAM pointed domain containing ets transcription factor	25803	689210	30051	PDEF|RP11-375E1__A.3|BA375E1.3	yes	10625666	B4DWH8,O95238,F5H778	B2RYE0	Q9WTP3,B2KF86
SPI1	spleen focus forming virus (SFFV) proviral integration oncogene spi1	6688	366126	20375	OF|PU.1|SFPI1|SPI-1|SPI-A	yes	9211934, 10523830	P17947	Q6BDS1	P17433,Q3U5L4
SPIB	Spi-B transcription factor (Spi-1/PU.1 related)	6689	499146	272382	SPI-B	yes	10196196	B4DUG6,Q01892	Q5EBA3	O35906
SPIC	Spi-C transcription factor (Spi-1/PU.1 related)	121599	314711	20728	SPI-C	yes	12749910	Q8N5J4	D4A5A4	Q6P3D7
SPZ1	spermatogenic leucine zipper 1	84654	499510	79401	NYD-TSP1	yes	11165476	Q9BXG8	Q6AXY9	Q99MY0
SREBF1	sterol regulatory element binding transcription factor 1	6720	78968	20787	SREBP-1C|SREBP1|BHLHD1	yes	11829742	P36956	P56720	Q9WTN3
SREBF2	sterol regulatory element binding transcription factor 2	6721	300095	20788	SREBP2|BHLHD2	yes	7903453	Q8NCY3,Q12772	Q3T1I5	Q3U1N2
SRF	serum response factor (c-fos serum response element-binding transcription factor)	6722	501099	20807	MCM1	yes	11278806, 15728583, 16170155	P11831		Q9JM73
SRY	sex determining region Y	6736	25221	21674	SRXX1|SRXY1|TDF|TDY	yes	7813448, 8190643	A7WPU8,Q05066	Q9ERV8	Q05738,Q53WV7
ST18	suppression of tumorigenicity 18 (breast carcinoma) (zinc finger protein)	9705	266680	240690	ZNF387	yes	18676404	O60284	Q9QX27	Q148A0,Q80TY4
STAG1	0	0	0	0	0	yes	22780989
STAG2	0	0	0	0	0	yes	22780989
STAT1	signal transducer and activator of transcription 1, 91kDa	6772	25124	20846	CANDF7|ISGF-3|STAT91	yes	12859963	P42224	Q6P6Q7,Q9QXK0	Q99K94,Q8CFQ1,Q8C3V4,Q8C8M3,Q8C497
STAT2	signal transducer and activator of transcription 2, 113kDa	6773	288774	20847	ISGF-3|P113|STAT113	yes	15668228, 16689942	B4DLC7,P52630,G3V2M6	Q5XI26	Q9QXJ2
STAT3	signal transducer and activator of transcription 3 (acute-phase response factor)	6774	25125	20848	APRF|HIES	yes	8530402	P40763	P52631	P42227,Q6GU23
STAT4	signal transducer and activator of transcription 4	6775	367264	20849	SLEB11	yes	12372421	Q14765	Q66HB2	Q3V157,P42228
STAT5A	signal transducer and activator of transcription 5A	6776	24918	20850	MGF|STAT5	yes	12393611	P42229,Q59GY7,A8K6I5	Q62771	Q3UZ79,B2C3G8,P42230,Q9JIA0
STAT5B	signal transducer and activator of transcription 5B	6777	25126	20851	STAT5	yes	9852045	P51692	P52632	P42232
STAT6	signal transducer and activator of transcription 6, interleukin-4 induced	6778	362896	20852	D12S1644|IL-4-STAT|STAT6B|STAT6C	yes	7760829, 8810328	A8K4S9,B7ZA27,P42226,F5GXI9,B4DQB3	Q1KQ07	P52633
STK16	serine/threonine kinase 16	8576	286927	20872	KRCT|MPSK|PKL12|TSF1	yes	10947953	O75716	P57760	O88697,Q8BSV9
SUB1	SUB1 homolog (S. cerevisiae)	10923	192269	20024	P15|PC4|P14	yes	18836447	Q6IBA2,P53999	Q63396	P11031
SUZ12	suppressor of zeste 12 homolog (Drosophila)	23512	0	52615	CHET9|JJAZ1	yes	15225548	A8K1U9,Q15022		Q80U70,E9PW15
T	T, brachyury homolog (mouse)	6862	292301	20997	TFT	yes	8344258	O15178,E7ERD6	D4A4W8	Q78ZW9,P20293
TAL1	T-cell acute lymphocytic leukemia 1	6886	313507	21349	SCL|TCL5|BHLHA17|TAL-1	yes	8289805	P17542		Q3TZH7,P22091
TARDBP	TAR DNA binding protein	23435	298648	230908	ALS10|TDP-43	yes	18836447	Q13148,Q9H256	I6L9G6	Q8BUM1,Q6VYI5,Q8R0B4,Q6VYI4,Q921F2,Q8BLD4,Q544R5
TBPL1	TBP-like 1	9519	689030	237336	MGC:8389|MGC:9620|STUD|TLF|TLP|TRF2	yes	15767669	P62380	D4A898	P62340
TBR1	T-box, brain, 1	10716	680427	21375	TBR-1|TES-56	yes	10749215	Q16650		Q64336
TBX1	T-box 1	6899	360737	21380	CAFS|CTHM|DGCR|DGS|DORV|TBX1C|TGA|VCFS	yes	11111039	Q152R5,D9ZGG0,O43435	D4A2E9	B9EII4,P70323
TBX10	T-box 10	347853	688822	109575	TBX13|TBX7	yes	20162674	O75333	D3ZAQ3	Q810F8
TBX15	T-box 15	6913	295315	21384	TBX14	yes	17584735	Q8N8P2,Q96SF7	D3ZJ07	O70306
TBX18	T-box 18	9096	315870	76365	-	yes	17584735	O95935	D4A1V6	G3X919,Q9EPZ6,Q8C003
TBX19	T-box 19	9095	304935	83993	TBS19|TPIT|DJ747L4.1	yes	11290323	O60806,B3KRD9	D3Z977	Q99ME7
TBX2	T-box 2	6909	303398	21385	-	yes	11111039	Q13207		Q3UET7,Q60707
TBX20	T-box 20	57057	315497	57246	ASD4	yes	15843407	Q9UMR3		Q9ES03
TBX21	T-box 21	30009	303496	57765	T-PET|T-BET|TBET|TBLYM	yes	10761931	Q9UL17	D3ZCM2	Q3U150,Q9JKD8
TBX22	T-box 22	50945	302369	245572	CLPA|CPX|TBXX|DJ795G23.1	yes	11024289	B3KUL8,Q9Y458	D3ZMK6	Q8K402,B1ATQ1,E9Q5R8
TBX3	T-box 3	6926	353305	21386	TBX3-ISO|UMS|XHL	yes	11689487	O15119	Q7TST9	Q8BJW3,Q8BU76,Q8BG45,P70324,Q4VA43
TBX4	T-box 4	9496	303399	21387	SPS	yes	10945475	P57082	D4A0A2	P70325,Q8BSY3
TBX5	T-box 5	6910	304514	21388	HOS	yes	11555635	Q96TB0,Q99593,A6ND77	Q5I2P1	Q5CZX7,P70326
TBX6	T-box 6	6911	365371	21389	-	yes	15986483	O95947	D3ZJK7	P70327
TCF12	transcription factor 12	6938	25720	21406	HEB|HTF4|HST17266|BHLHB20	yes	8163514	Q99081	P51514	Q3UZA4,Q61286,Q3UXQ3,Q3TE72,Q3UZ69
TCF15	transcription factor 15 (basic helix-loop-helix)	6939	296272	21407	EC2|PARAXIS|BHLHA40	yes	8825648	A4LBB6,Q12870,Q6NVX3	D3ZEK9	A2ANR5,Q60756
TCF20	transcription factor 20 (AR1)	6942	366964	21411	AR1|SPBP	yes	7760812, 10995766	Q9UGU0	D3ZG21	B9EHJ7,Q80U46,Q66JM6,E9QKY7
TCF21	transcription factor 21	6943	252856	21412	POD1|BHLHA23	yes	15919722	O43680	Q498R2	O35437
TCF3	transcription factor 3 (E2A immunoglobulin enhancer binding factors E12/E47)	6929	171046	21423	E2A|E47|ITF1|TCF-3|VDIR|BHLHB21	yes	14627819	P15923		E9PWE4,E9PVV2,E9PWE2,P15806,E9PVV1
TCF4	transcription factor 4	6925	84382	21413	E2-2|ITF-2|ITF2|PTHS|SEF-2|SEF2|SEF2-1|SEF2-1A|SEF2-1B|TCF-4|BHLHB19	yes	8978694	B7Z5M6,E9PH57,H3BTP3,B3KVA4,G0LNU5,B3KT62,P15884,B3KUC0,B4DUG3	Q62655	Q8BPX7,Q60722
TCF7	transcription factor 7 (T-cell specific, HMG-box)	6932	363595	21414	TCF-1	yes	7579399	P36402	D3ZLD0	Q80UF1,Q00417
TCF7L1	transcription factor 7-like 1 (T-cell specific, HMG-box)	83439	312451	21415	TCF-3|TCF3	yes	2493990	Q9HCS4		A1A550,A1A549,Q9Z1J1,Q3TPB1
TCF7L2	transcription factor 7-like 2 (T-cell specific, HMG-box)	6934	679869	21416	TCF-4|TCF4	yes	9727977, 15576399	C6ZRK0,C6ZRK1,C6ZRK2,F8W7T5,B4DRJ8,F8W742,Q6FHW4,C6ZRJ7,Q9NQB0,C6ZRK5,C6ZRJ9,B9X074,C6ZRJ8		E9QQ91,Q8BS68,D3YWT3,E9Q990,E9QQ90,Q924A0,Q8CAI6,Q80WT9
TCFL5	transcription factor-like 5 (basic helix-loop-helix)	10732	311715	277353	CHA|E2BP-1|FIGLB|BHLHE82	yes	15585666	Q9UL49,Q86TP4		Q32NY8
TEAD1	TEA domain family member 1 (SV40 transcriptional enhancer factor)	7003	361630	21676	AA|NTEF-1|REF1|TCF-13|TCF13|TEAD-1|TEF-1	yes	1851669	A4FUP2,P28347,Q59EF3	Q6QQU2	Q6PAQ8,Q3USK5,P30051,Q3UFP5,Q80W05
TEAD2	TEA domain family member 2	8463	308582	21677	ETF|TEAD-2|TEF-4|TEF4	yes	11279002	Q15562,B4DTJ6,Q8NA25	B5DF69	P48301,Q3UPV9
TEAD4	TEA domain family member 4	7004	0	21679	EFTR-2|RTEF1|TCF13L1|TEF-3|TEF3|TEFR-1|HRTEF-1B	yes	8631987	Q8NEV5,Q15561		Q62296
TEF	thyrotrophic embryonic factor	7008	29362	21685	-	yes	14702338	Q10587	P41224	Q9JLC6
TFAM	transcription factor A, mitochondrial	7019	83474	21780	MTTF1|MTTFA|TCF6|TCF6L1|TCF6L2|TCF6L3	yes	2035027	E5KSU5,Q00059,A8MRB2	Q91ZW1	P40630
TFAP2A	transcription factor AP-2 alpha (activating enhancer binding protein 2 alpha)	7020	306862	21418	AP-2|AP-2ALPHA|AP2TF|BOFS|TFAP2	yes	11522791	Q5TAV5,P05549	G3V9A8	Q3UL09,Q8BPN4,P34056
TFAP2B	transcription factor AP-2 beta (activating enhancer binding protein 2 beta)	7021	301285	21419	AP-2B|AP2-B	yes	7555706	Q92481,A8K557		E9Q5N4,Q61313,Q8CCV4
TFAP2C	transcription factor AP-2 gamma (activating enhancer binding protein 2 gamma)	7022	362280	21420	AP2-GAMMA|ERF1|TFAP2G|HAP-2G	yes	10497269	Q92754	Q4V8P9	Q3ULB3,Q61312
TFAP2D	transcription factor AP-2 delta (activating enhancer binding protein 2 delta)	83741	301284	226896	TFAP2BL1	yes	11522791, 11522791	Q7Z6R9	D3ZYF2	Q91ZK0
TFAP2E	transcription factor AP-2 epsilon (activating enhancer binding protein 2 epsilon)	339488	313596	332937	AP2E	yes	14572467, 14572467	Q6VUC0	D3ZJ69	Q6VUP9
TFAP4	transcription factor AP-4 (activating enhancer binding protein 4)	7023	360482	83383	AP-4|BHLHC41	yes	2833704	Q01664	D3ZJT6	Q9JIZ5
TFCP2	transcription factor CP2	7024	315309	21422	LBP1C|LSF|LSF1D|SEF|TFCP2C	yes	15232220	Q12800	B4F788	Q9ERA0
TFCP2L1	transcription factor CP2-like 1	29842	304741	81879	CRTR1|LBP-9|LBP9	yes	20661472	Q9NZI6	D3ZHA6	Q3UNW5
TFDP1	transcription factor Dp-1	7027	0	21781	DP1|DRTF1|DP-1	yes	8405995	Q14186		Q3V3X3,Q08639
TFDP2	transcription factor Dp-2 (E2F dimerization partner 2)	7029	300947	211586	DP2	yes	7739537	E9PFC3,Q14188,Q9UG28,B7Z8C8,F8WAI2	B5DF82	Q8BHD2,Q3TY79,J3QK26,Q8C537,E9PWL5,Q8C8M7,F6QG91,Q56A02
TFDP3	transcription factor Dp family, member 3	51270	0	0	CT30|DP4|HCA661	yes	17062573	Q5H9I0
TFE3	transcription factor binding to IGHM enhancer 3	7030	317376	209446	RCCP2|RCCX1|TFEA|BHLHE33	yes	10707962, 15994295	P19532,B4DIA5	D3ZAW6	A2AEW0,A2AEW1,Q64092
TFEB	transcription factor EB	7942	316214	21425	ALPHATFEB|BHLHE35|TCFEB	yes	16936731	P19484	Q4KLM8	Q8C5F1,Q3UKG7,Q6P203,Q9R210
TFEC	transcription factor EC	22797	26296	21426	TCFEC|TFE-C|TFEC-L|TFECL|BHLHE34|HTFEC-L	yes	8336698	O14948	Q63302	Q9WTW4
TGFB1I1	transforming growth factor beta 1 induced transcript 1	7041	84574	21804	ARA55|HIC-5|HIC5|TSC-5	yes	9722648	O43294	Q99PD6	Q62219
TGIF1	TGFB-induced factor homeobox 1	7050	316742	21815	HPE4|TGIF	yes	8537382	A6NE42,Q15583	Q5BJZ9	G3UWC5,Q3TVD4,P70284
TGIF2LX	TGFB-induced factor homeobox 2-like, X-linked	90316	0	245583	TGIFLX	yes	8537382	Q8IUE1		Q8K5B9
THAP11	THAP domain containing 11	57215	307806	59016	CTG-B43A|CTG-B45D|RONIN	yes	19008924	Q96EK4	D3ZHX2	Q9JJD0
THRA	thyroid hormone receptor, alpha	7067	81812	21833	AR7|CHNG6|EAR7|ERB-T-1|ERBA|ERBA1|NR1A1|THRA1|THRA2|C-ERBA-1	yes	8559662, 11773435	Q6FH41,P10827	G3V764,P63059	P63058
THRB	thyroid hormone receptor, beta	7068	24831	21834	C-ERBA-2|C-ERBA-BETA|ERBA2|GRTH|NR1A2|PRTH|THR1|THRB1|THRB2	yes	1648451	F1D8N7,P10828	Q3HW36	Q3UZT5,P37242
TLE4	transducin-like enhancer of split 4 (E(sp1) homolog, Drosophila)	7091	25565	21888	BCE-1|BCE1|E(SPI)|ESG|ESG4|GRG4	yes	15729346	O60756,Q04727		Q9WUL2,Q62441
TLX1	T-cell leukemia homeobox 1	3195	499361	21908	HOX11|TCL3	yes	15944191	P31314	D4A270	Q9QX99
TLX2	T-cell leukemia homeobox 2	3196	680117	21909	HOX11L1|NCX	yes	10869550	O43763	D4A3P8	Q61663
TOX2	TOX high mobility group box family member 2	84969	311615	269389	C20ORF100|GCX-1|DJ1108D11.2|DJ495O3.1	yes	14764631	E1P5X0,Q96NM4,G3XAC7	Q76IQ7,F1M8E3	E9Q0B9
TOX3	TOX high mobility group box family member 3	27324	291908	244579	CAGF9|TNRC9	yes	21172805	O15405		Q80W03
TP53	tumor protein p53	7157	24842	22059	BCC7|LFS1|P53|TRP53	yes	12082536	H2EHT1,P04637,Q53GA5	P10361	Q3UGQ1,Q80ZA1,Q549C9,P02340
TP63	tumor protein p63	8626	246334	22061	AIS|B(P51A)|B(P51B)|EEC3|KET|LMS|NBP|OFC8|RHS|SHFM4|TP53CP|TP53L|TP73L|P40|P51|P53CP|P63|P73H|P73L	yes	19458633	Q9H3D4	Q9JJP6	Q3UVI3,O88898,Q5CZX0,Q569E5
TP73	tumor protein p73	7161	362675	22062	P73	yes	9823311	O15350,C9J521,B7Z7J4	D4AA88	Q9JJP2,Q9D6A3
TRPS1	trichorhinophalangeal syndrome I	7227	299897	83925	GC79|LGCR	yes	11285235	Q9UHF7	D3ZEM6	G3UW90
TSC22D1	TSC22 domain family, member 1	8848	498545	21807	PTG-2|TGFB1I4|TSC22	yes	9022669, 10488076	B3KRL7,Q15714,A8K3Y6	D3Z8M8,P62501	D3YW86,Q3UXU0,P62500,E9QLZ1
TSHZ1	teashirt zinc finger homeobox 1	10194	307217	110796	CAA|NY-CO-33|SDCCAG33|TSH1	yes	17586487	Q6ZSZ6,A7YF73		Q5DTH5
TSHZ2	teashirt zinc finger homeobox 2	128553	0	228911	C20ORF17|OVC10-2|TSH2|ZABC2|ZNF218	yes	19745106	J3KNQ0,Q9NRE2,B7Z7W1		A2AHS4,Q68FE9
TSHZ3	teashirt zinc finger homeobox 3	57616	308523	243931	TSH3|ZNF537	yes	19745106	Q63HK5	D3ZKB9	Q8CGV9
TULP1	tubby like protein 1	7287	309900	22157	LCA15|RP14|TUBL1	yes	10591637	O00294	D3ZWB5	Q9Z273
TULP2	tubby like protein 2	7288	361576	56734	CT65|TUBL2	yes	10591637	O00295	Q5XFX6	P46686
TULP4	tubby like protein 4	56995	499016	68842	TUSP	yes	16854212	Q9NRJ4	D3ZFM2	Q9JIL5,Q69ZK3,Q3UH13
TWIST1	twist basic helix-loop-helix transcription factor 1	7291	85489	22160	ACS3|BPES2|BPES3|CRS1|SCS|TWIST|BHLHA38	yes	19802001	Q15672	Q9EPJ1	P26687
TXK	TXK tyrosine kinase	7294	305311	22165	BTKL|PSCTK5|PTK4|RLK|TKL	yes	11859127	P42681	Q501W1	Q0VBP6,P42682,B2RQ20
UBP1	upstream binding protein 1 (LBP-1a)	7342	301038	22221	LBP-1B|LBP-1A|LBP1A|LBP1B	yes	15988015	A8KAN5,Q9NZI7	D4A030	Q811S7
USF1	upstream transcription factor 1	7391	83586	22278	FCHL|FCHL1|HYPLIP1|MLTF|MLTFI|UEF|BHLHB11	yes	9677331	Q7Z5Y1,P22415	O35410	Q3UQH7,Q61069
USF2	upstream transcription factor 2, c-fos interacting	7392	81817	22282	FIP|BHLHB12	yes	15242350	Q15853	Q63665	Q64705
VAX1	ventral anterior homeobox 1	11023	64571	22326	MCOPS11	yes	15905411	Q5SQQ9	Q9JM00	Q2NKI2
VAX2	ventral anterior homeobox 2	25806	64572	24113	DRES93	yes	15905411, 21856776	F1T0K5,Q9UIW0	Q9JLZ9	Q14B19,Q9WTP9
VDR	vitamin D (1,25- dihydroxyvitamin D3) receptor	7421	24873	22337	NR1I1	yes	8674817, 16750418	G3V1V9,F1D8P8,P11473	P13053	P48281
VENTX	VENT homeobox	27287	0	0	HPX42B|NA88A|VENTX2	yes	21325273	O95231
VEZF1	vascular endothelial zinc finger 1	7716	287615	22344	DB1|ZNF161	yes	11504723, 14706637	Q14119		Q9Z162,Q5SXC4
VSX2	visual system homeobox 2	338917	171360	12677	CHX10|HOX10|MCOP2|MCOPCB3|RET1	yes	15647262	P58304		Q61412,Q80WF9
WT1	Wilms tumor 1	7490	24883	22431	AWT1|EWS-WT1|GUD|NPHS4|WAGR|WIT-2|WT33	yes	8950987, 10022915	P19544,Q6PI38	P49952	Q199A7,P22561
XBP1	X-box binding protein 1	7494	289754	22433	TREB5|XBP-1|XBP2	yes	2321018	P17861	Q9R1S4	O35426
YBX1	Y box binding protein 1	4904	500538	22608	BP-8|CSDA2|CSDB|DBPB|MDR-NF1|NSEP-1|NSEP1|YB-1|YB1	yes	1741293, 15702969	P67809	P62961	Q3UBT1,P62960
YBX3	cold shock domain protein A	8531	83807	56449	CSDA|CSDA1|DBPA|ZONAB	yes	20636440	P16989	Q62764,Q3KRC7	Q68G78,Q9JKB3
YLPM1	YLP motif containing 1	56252	0	0	C14ORF170|ZAP113|ZAP3	yes	15511642
YY1	YY1 transcription factor	7528	24919	22632	DELTA|INO80S|NF-E1|UCRBP|YIN-YANG-1	yes	9857059	P25490	Q8CHJ4	Q00899
YY2	YY2 transcription factor	404281	100361836	100073351	ZNF631	yes	15087442	O15391		Q3TTC2
ZBED1	zinc finger, BED-type containing 1	9189	0	0	ALTE|DREF|TRAMP|HDREF	yes	17220279	O96006
ZBTB1	zinc finger and BTB domain containing 1	22890	314246	268564	ZNF909	yes	21706167	Q9Y2K1	Q672J3	Q91VL9,Q5YB37
ZBTB10	zinc finger and BTB domain containing 10	65986	80338	229055	RINZF	yes	10075714	Q96DT7,Q9H9H3	Q9WTY8	E9Q8X5,Q8BNK5
ZBTB16	zinc finger and BTB domain containing 16	7704	353227	235320	PLZF|ZNF145	yes	12408802	Q05516	Q5S3S9	Q3UQ17
ZBTB17	zinc finger and BTB domain containing 17	7709	313666	22642	MIZ-1|ZNF151|ZNF60|PHZ-67	yes	9312026	F5H411,Q13105,B4DXB4	Q5XIU3	A6H6B9,Q60821
ZBTB2	zinc finger and BTB domain containing 2	57621	308126	381990	ZNF437	yes	19380588	Q8N680	D4ABS0	Q3V1Q5,Q3V3W4,Q69ZI2
ZBTB20	zinc finger and BTB domain containing 20	26137	288105	56490	DPZF|HOF|ODA-8S|ZNF288	yes	11744704	A8K251,Q9HC78,B2RCW4	D4A1U1	Q8K0L9
ZBTB33	zinc finger and BTB domain containing 33	10009	501506	56805	ZNF-KAISO|ZNF348	yes	15817151	Q86T24	D3ZAN8	A2A3Z3,Q8BN78
ZBTB4	zinc finger and BTB domain containing 4	57659	287441	75580	KAISO-L1|ZNF903	yes	16354688	Q9P1Z0,B3KVD4	D4A8X0	Q3UHT8,Q5F293
ZBTB42	zinc finger and BTB domain containing 42	100128927	691556	382639	ZNF925	yes	21193930	B2RXF5	B1WBS3	Q811H0
ZBTB45	zinc finger and BTB domain containing 45	84878	308366	232879	ZNF499	yes	16636917	Q96K62	D4A1A3	Q52KG4
ZBTB5	zinc finger and BTB domain containing 5	9925	298084	230119	-	yes	19491398	O15062,Q5T942	D3ZFS3	B1AXQ3,Q7TQG0
ZBTB7A	zinc finger and BTB domain containing 7A	51341	117107	16969	FBI-1|FBI1|LRF|ZBTB7|ZNF857A|POKEMON	yes	20336405	Q8TB76,O95365	Q9QZ48	O88939
ZBTB7B	zinc finger and BTB domain containing 7B	51043	295248	22724	THPOK|ZBTB15|ZFP-67|ZFP67|ZNF857B|C-KROX|HCKROX	yes	7937772, 17296789	J3KQQ3,B4E3K5,O15156		Q5BJ24,Q64321
ZC3H8	zinc finger CCCH-type containing 8	84524	311414	57432	FLIZ1|ZC3HDC8	yes	12077251	Q8N5P1	Q6AYB0	A2AP86,Q9JJ48
ZEB1	zinc finger E-box binding homeobox 1	6935	25705	21417	AREB6|BZP|DELTAEF1|FECD6|NIL2A|PPCD3|TCF8|ZFHEP|ZFHX1A	yes	16129691	Q5VZ84,E9PCM7,F5H4I8,B4DUW9,B2RBI8,P37275,Q2KJ05	Q7TP68	Q64318
ZEB2	zinc finger E-box binding homeobox 2	9839	311071	24136	HSPC082|SIP-1|SIP1|SMADIP1|ZFHX1B	yes	11430829	O60315,F5H814,B7Z2P2	Q3T921	Q9R0G7
ZFAND3	zinc finger, AN1-type domain 3	60685	361816	21769	TEX27	yes	10366431	Q9H8U3	Q5U2M7	Q497H0
ZFAT	zinc finger and AT hook domain containing	57623	362925	380993	AITD3|ZFAT1|ZNF406	yes	20660741	Q6PJQ2,B7ZL15,E9PBN4,Q4KMQ4,Q9P243,E9PER3,B7Z6H1	D4A2U0	Q7TS63
ZFHX3	zinc finger homeobox 3	463	307829	11906	ATBF1|ATBT|ZNF927	yes	17330845	Q15911,Q8N2Y6		E9QMD3
ZFP1	ZFP1 zinc finger protein	162239	498952	22640	ZNF475	yes	20624068	Q6P2D0		Q3UI68,P08042
ZFP161	zinc finger and BTB domain containing 14	7541	282825	22666	ZBTB14|ZF5|ZFP-161|ZFP-5|ZNF478	yes	8367294, 10049742, 14706637	B2R850,O43829	Q8CGQ6	Q544H8,Q08376
ZFP37	ZFP37 zinc finger protein	7539	115768	22696	ZNF906	yes	9585434	Q9Y6Q3	F1LQU1	Q8CCM5,Q6P3Z4
ZFP42	ZFP42 zinc finger protein	132625	100361947	22702	REX1|ZNF754	yes	9528758	Q96MM3		P22227,E9QK22
ZFP54	zinc finger protein 51	0	308232	22712	2810034D10RIK|KRAB10|MGC91117|ZFP-54|ZFP76|MSZF83	yes	20624068		B5DEZ5	E9PW05
ZFP90	ZFP90 zinc finger protein	146198	498945	22751	NK10|ZNF756	yes	7576184	Q8TF47	Q4V8A8	Q61967
ZFPM1	zinc finger protein, FOG family member 1	161882	691504	22761	FOG|FOG1|ZNF408|ZNF89A	yes	15920471	Q8IX07		O35615
ZFX	zinc finger protein, X-linked	7543	367832	22764	ZNF926	yes	18555785	Q59EB9,P17010,Q8WXB7	D3ZR02	P17012,B1ASD1
ZFY	zinc finger protein, Y-linked	7544	252860	22767	ZNF911	yes	20028140	P08048	Q9Z2K3	P10925
ZGPAT	zinc finger, CCCH-type with G patch domain	84619	296478	229007	GPATC6|GPATCH6|KIAA1847|ZC3H9|ZC3HDC9|ZIP	yes	19644445	Q8N5A5	Q5PPF5	Q8VDM1
ZHX2	zinc fingers and homeoboxes 2	22882	314988	387609	AFR1|RAF	yes	22406477	Q9Y6X8	G3V6P3	Q8C0C0
ZHX3	zinc fingers and homeoboxes 3	23051	311604	320799	TIX1	yes	17056598	Q9H4I2	Q80Z36	Q8C0Q2,Q3UPQ8
ZIC1	Zic family member 1	7545	64618	22771	ZIC|ZNF201	yes	11038359	Q15915	Q9JKY2	P46684
ZIC2	Zic family member 2	7546	361096	22772	HPE5	yes	11053430	O95409	D4AAV3	F8VPV3
ZIC3	Zic family member 3	7547	367944	22773	HTX|HTX1|VACTERLX|ZNF203	yes	11053430	O60481		Q62521
ZIC4	Zic family member 4	84107	315882	22774	-	yes	15465018	B4DF89,Q8N9L1,C9J7D5,J3KQG1,B7Z2L2	D3ZMJ5	G3UYE7,Q61467,Q8C8J4
ZIC5	Zic family member 5	85416	361095	65100	-	yes	15465018	Q96T25		Q7TQ40
ZKSCAN3	zinc finger with KRAB and SCAN domains 3	80317	306977	72739	ZF47|ZFP306|ZNF306|ZNF309|ZSCAN13|ZFP47|DJ874C20.1|DJ874C20.1.|ZFP-47	yes	18940803	Q9BRR0,B3KVC0,H7BXX1	Q5FVP7	Q91VW9
ZKSCAN5	zinc finger with KRAB and SCAN domains 5	23660	304275	22757	ZFP95|ZNF914	yes	14519192	B3KNK8,Q9Y2L8		Q6PAK4,Q9Z1D8,Q69ZT2
ZMYND8	zinc finger, MYND-type containing 8	23613	296374	228880	PRKCBP1|PRO2893|RACK7	yes	21620140	Q9ULU4	A8C4G9	Q3U1M7,E9Q8D1,Q3UH28,Q80Y82,Q3V1I9
ZNF10	zinc finger protein 10	7556	0	0	KOX1	yes	10866659, 10320774	P21506,Q9UG14
ZNF117	zinc finger protein 117	51351	0	0	H-PLK|HPF9	yes	2023909	Q03924
ZNF124	zinc finger protein 124	7678	314586	0	HZF-16|HZF16|ZK7	yes	17431901	J3KSE1,Q15973
ZNF131	zinc finger protein 131	7690	310375	72465	PHZ-10	yes	20303951	P52739	B1WC22	Q8K3J5
ZNF132	zinc finger protein 132	7691	0	109948	PHZ-12	yes	7557990	B3KQ54,P52740
ZNF133	zinc finger protein 133	7692	499900	0	ZNF150|PHZ-13|PHZ-66	yes	17934332	P52736	Q6AYF3
ZNF134	zinc finger protein 134	7693	0	109947	PHZ-15	yes	7557990	P52741
ZNF135	zinc finger protein 135	7694	0	0	ZNF61|ZNF78L1|PHZ-17|PT3	yes	7557990	F5GYY9,B4DLZ7,B4DHH9,Q8N9M3,Q8N1I7,E9PEV2,I3L0B3
ZNF136	zinc finger protein 136	7695	0	0	PHZ-20	yes	7649249	P52737
ZNF138	zinc finger protein 138	7697	0	0	PHZ-32	yes	7557990	E9PHK7,B4DFX2,A2RRP7,B4DP87
ZNF140	zinc finger protein 140	7699	0	0	PHZ-39	yes	11470777	P52738
ZNF143	zinc finger protein 143	7702	361627	20841	SBF|STAF|PHZ-1	yes	10893243, 18687992	P52747	Q5XIU2	O70230
ZNF148	zinc finger protein 148	7707	58820	22661	BERF-1|BFCOL1|HT-BETA|ZBP-89|ZFP148|PHZ-52	yes	8355710	Q9UQR1	Q62806	Q548L0,Q61624,Q3UJ69
ZNF154	zinc finger protein 154	7710	0	0	PHZ-92	yes	7557990	Q13106
ZNF155	zinc finger protein 155	7711	0	0	PHZ-96	yes	7557990	B4DM95,Q12901
ZNF157	zinc finger protein 157	7712	360775	72154	HZF22	yes	10441576	P51786	D3ZFZ1	Q6PCM4
ZNF165	zinc finger protein 165	7718	0	0	CT53|LD65|ZSCAN7	yes	7490084	P49910,Q53Z40
ZNF174	zinc finger protein 174	7727	287074	385674	ZSCAN8	yes	7673192	Q15697		B9EJW5
ZNF175	zinc finger protein 175	7728	0	0	OTK18	yes	17170456	Q9Y473
ZNF177	zinc finger protein 177	7730	0	0	PIGX	yes	11549323	B4DY57,I3L0I4,Q13360
ZNF18	zinc finger protein 18	7566	303226	52712	HDSG1|KOX11|ZKSCAN6|ZNF535|ZFP535	yes	15702252	P17022	Q642B9	Q810A1
ZNF189	zinc finger protein 189	7743	313219	230162	-	yes	9653648	O75820	D3ZRX1	Q8BKW8,Q8BKP2
ZNF19	zinc finger protein 19	7567	0	0	KOX12	yes	7557990	P17023
ZNF193	zinc finger and SCAN domain containing 9	7746	0	0	PRD51|ZSCAN9	yes	20499178	O15535,E7EVQ2,B4E1W6
ZNF202	zinc finger protein 202	7753	500981	80902	ZKSCAN10	yes	10748193, 19875103, 11279031	O95125	D4A7G1	Q8C879
ZNF205	zinc finger protein 205	7755	287095	22654	RHITH|ZNF210|ZFP13	yes	9787081	O95201	D3ZT76	P10754
ZNF214	zinc finger protein 214	7761	0	0	BAZ-1|BAZ1	yes	12970396	Q9UL59
ZNF215	zinc finger protein 215	7762	0	0	BAZ-2|BAZ2|ZKSCAN11	yes	12970396	Q9UL58
ZNF217	zinc finger protein 217	7764	311764	228913	ZABC1	yes	21908891	O75362	D4AB75	Q3U0X6
ZNF219	zinc finger protein 219	51222	305848	69890	ZFP219	yes	14621294	Q9P2Y4	Q66H48	Q4VA98,Q9CVF3,Q6IQX8,Q924S6
ZNF22	zinc finger protein 22	7570	360389	67255	HKR-T1|KOX15|ZNF422|ZFP422	yes	12952191	P17026	Q9ERU2	Q9ERU3
ZNF224	zinc finger protein 224	7767	0	0	BMZF-2|BMZF2|KOX22|ZNF255|ZNF27	yes	12527367, 16150558	Q9NZL3
ZNF23	zinc finger protein 23	7571	307839	234725	KOX16|ZNF359|ZNF612|ZFP612	yes	17137575	P17027	D3ZLR3	Q3TRD7,G5E8C8
ZNF230	zinc finger protein 230	7773	0	67150	FDZF2	yes	12804569	Q9UIE0		Q99MB7
ZNF238	zinc finger and BTB domain containing 18	10472	64619	30928	C2H2-171|RP58|TAZ-1|ZBTB18	yes	22095278	Q99592	Q9JKY3	H7BX69,Q9WUK6
ZNF239	zinc finger protein 239	8187	0	22685	HOK-2|MOK2	yes	11278819	Q16600		P24399
ZNF24	zinc finger protein 24	7572	360204	59057	KOX17|RSG-A|ZNF191|ZSCAN3|ZFP191	yes	11532988	P17028	Q7TNK3	Q91VN1
ZNF250	zinc finger protein 250	58500	362948	239546	ZFP647|ZNF647	yes	20346131	B3KNS9,P15622,D3DWP1,Q59HE9	D3ZUX9	Q7TNU6
ZNF251	zinc finger protein 251	90987	366954	71591	-	yes	20346131	Q9BRH9	H7C5Y4	Q6PCX8
ZNF252P	zinc finger protein 252, pseudogene	286101	0	0	ZNF252	yes	20346131
ZNF256	zinc finger protein 256	10172	0	0	BMZF-3|BMZF3	yes	18060868	Q9Y2P7
ZNF263	zinc finger protein 263	10127	287076	74120	FPM315|ZKSCAN12	yes	12024037	O14978		Q8CF60
ZNF267	zinc finger protein 267	10308	0	0	HZF2	yes	16054593	Q14586
ZNF268	zinc finger protein 268	10795	0	0	HZF3	yes	11311945	F5H1T2,Q2TB61,Q8TDG8,Q14587,F5GZJ4,F5H670,F5H848
ZNF274	zinc finger protein 274	10782	0	0	HFB101|ZF2|ZKSCAN19	yes	21170338, 10777669	Q96GC6
ZNF281	zinc finger protein 281	23528	305083	226442	ZBP-99|ZNP-99	yes	10448078	Q9Y2X9	Q5XI48	Q99LI5
ZNF284	zinc finger protein 284	342909	0	0	ZNF284L	yes	16817023	Q2VY69
ZNF292	zinc finger protein 292	23036	50552	30046	NBLA00365|ZFP292|ZN-16|ZN-15|BA393I2.3	yes	8370519	Q6ZS01,O60281,Q3LIB3,Q6ZW83,Q6P495	D3ZXZ1	Q9Z2U2
ZNF295	zinc finger and BTB domain containing 21	49854	304056	114565	ZBTB21	yes	15629158	Q9ULJ3		E9Q3R9,Q8CC25,E9Q444,Q6ZPV6,G3X9A3,Q8CDB1
ZNF300	zinc finger protein 300	91975	0	245368	-	yes	20585888	F5GWS1,Q96RE9,J3KQF6		Q8C6W5,A2AE21
ZNF302	zinc finger protein 302	55900	0	0	HSD16|MST154|MSTP154|ZNF135L|ZNF140L|ZNF327	yes	21869994	Q9NR11
ZNF304	zinc finger protein 304	57343	0	0	-	yes	12051768	Q9HCX3,Q2T9G7
ZNF317	zinc finger protein 317	57693	500950	244713	-	yes	11688974	Q96PQ6		Q8C0Q5,Q8BLF0,Q0P5V5
ZNF322	zinc finger protein 322	79692	680201	218100	HCG12|ZNF322A|ZNF388|ZNF489	yes	15555580	Q6U7Q0	D3ZJ04	Q8BZ89
ZNF323	zinc finger and SCAN domain containing 31	64288	0	0	ZNF20-LP|ZNF310P|DJ874C20.2	yes	12147252	Q6P178,Q96QL1,Q96LW9
ZNF326	zinc finger protein 326	284695	0	54367	ZAN75|ZIRD|ZFP326|DJ871E2.1	yes	10798446	Q5BKZ1		O88291
ZNF333	zinc finger protein 333	84449	0	0	-	yes	15607024	Q6P2E6,Q96JL9
ZNF34	zinc finger protein 34	80778	0	0	KOX32	yes	20346131	B3KU46,Q8IZ26
ZNF35	zinc finger protein 35	7584	316096	22646	HF.10|HF10|ZFP105	yes	1572646, 8477855	P13682	Q5M881	G3X9I0,Q80WR2
ZNF350	zinc finger protein 350	59348	0	0	ZBRK1|ZFQR	yes	11090615, 12097288	Q9GZX5
ZNF354A	zinc finger protein 354A	6940	24522	21408	EZNF|HKL1|KID-1|KID1|TCF17	yes	8382778	O60765	Q02975	Q61751
ZNF354C	zinc finger protein 354C	30832	78972	30944	KID3	yes	15555547	Q86Y25	Q9EPU7	Q571J5
ZNF367	zinc finger protein 367	195828	306695	238673	CDC14B|ZFF29	yes	15344908	Q7RTV3	Q5U2Z0	Q0VDT2
ZNF37A	zinc finger protein 37A	7587	0	0	KOX21|ZNF37	yes	8464732	P17032
ZNF382	zinc finger protein 382	84911	246264	233060	KS1	yes	11154279	Q96SR6	A0JPL0	B2RXC5
ZNF384	zinc finger protein 384	171017	171018	269800	CAGH1|CAGH1A|CIZ|ERDA2|NMP4|NP|TNRC1	yes	16868967	Q8TF68	G3V883,Q9EQJ4,G3V9M5	E9Q1A5,E9QAR1
ZNF395	zinc finger protein 395	55893	305972	380912	HDBP-2|HDBP2|HDRF-2|PBF|PRF-1|PRF1|SI-1-8-14	yes	17897615, 11853404, 14625278	Q9H8N7,Q7L9C8		E9Q5N9
ZNF41	zinc finger protein 41	7592	315081	22701	MRX89	yes	20691945	P51814		Q02526
ZNF423	zinc finger protein 423	23090	94188	94187	EBFAZ|JBTS19|NPHP14|OAZ|ROAZ|ZFP423|ZFP104	yes	9774661	B3KNG7,Q2M1K9	O08961	Q80TS5
ZNF429	zinc finger protein 429	353088	0	0	-	yes	19207018, 19008334	Q86V71
ZNF43	zinc finger protein 43	7594	0	22704	HTF6|KOX27|ZNF39L1	yes	12537770	P17038		A2AW50,Q8BPP0
ZNF431	zinc finger protein 431	170959	0	0	-	yes	21177534	Q8TF32
ZNF433	zinc finger protein 433	163059	0	0	-	yes	17018618	Q8N7K0
ZNF45	zinc finger protein 45	7596	365590	0	KOX5|ZNF13	yes	9570955	Q02386	Q3B725
ZNF467	zinc finger protein 467	168544	500110	68910	EZI|ZFP467	yes	12426389	Q7Z7K2	Q5RJR4	B2RU53,Q8JZL0,Q3USQ2,G3X9X3
ZNF468	zinc finger protein 468	90333	0	0	-	yes	16144304	Q5VIY5
ZNF470	zinc finger protein 470	388566	0	0	CZF-1	yes	15302581	Q6ECI4
ZNF492	zinc finger protein 492	57615	0	0	ZNF115	yes	16714237	Q9P255
ZNF496	zinc finger protein 496	84838	287361	268417	NIZP1|ZFP496|ZKSCAN17	yes	15169884	Q96IT1		Q5SXI5
ZNF512B	zinc finger protein 512B	57473	311721	269401	GM632	yes	21665992	Q96KM6	D3ZJ29	B7ZCR6,Q6ZPW1
ZNF513	zinc finger protein 513	130557	313913	101023	HMFT0656|RP58	yes	20797688	Q8N8E2	Q5FWU5	Q6PD29
ZNF517	zinc finger protein 517	340385	0	0	-	yes	20346131	A0AV05,Q6ZMY9
ZNF536	zinc finger protein 536	9745	292820	243937	-	yes	19398580	O15090	D3ZJS6	Q8K083
ZNF580	zinc finger protein 580	51157	308336	68992	-	yes	21830064	Q9UK33	D4A235	Q9DB38
ZNF589	zinc finger protein 589	51385	0	0	SZF1	yes	12097288, 10029171	Q86UQ0
ZNF592	zinc finger protein 592	9640	293038	233410	CAMOS|SCAR5	yes	21620140	Q92610	D3ZJG8	Q8BG03,Q52KI9,Q8BHZ4
ZNF639	zinc finger protein 639	51193	683504	67778	6230400O18RIK|ANC-2H01|ANC_2H01|ZASC1	yes	20484494	Q9UID6	Q5PPG4	Q99KZ6
ZNF642	ZFP69 zinc finger protein	339559	0	0	RP11-656D10.2|ZFP69	yes	19578398	Q49AA0
ZNF652	zinc finger protein 652	22834	497984	268469	-	yes	21678463, 18456661	Q9Y2D9,A8K9F2	A1L1J6	Q5DU09
ZNF668	zinc finger protein 668	79759	309002	244219	-	yes	15539151	A8K1I4,Q96K58		Q8K2R5
ZNF673	KRAB box domain containing 4	55634	0	0	ZNF673	yes	20691945	Q5JUW0
ZNF674	zinc finger protein 674	641339	0	0	MRX92|ZNF673B	yes	20691945, 16385466	E9PHQ4,Q2M3X9
ZNF687	zinc finger protein 687	57592	310660	78266	-	yes	21620140	Q8N1G0		Q9D2D7
ZNF69	zinc finger protein 69	7620	0	381549	COS5	yes	19578398	Q9UC07		A2A761,Q6NZQ1
ZNF692	zinc finger protein 692	55657	303164	103836	AREBP|ZFP692	yes	17097062	Q9BU19		Q3U381
ZNF7	zinc finger protein 7	7553	315101	223669	HF.16|KOX4|ZF30	yes	20346131	P17097	D3ZBV5	Q3TFZ4
ZNF705D	zinc finger protein 705D	728957	0	0	ZNF705C	yes	20081217	P0CH99
ZNF705F	zinc finger protein 705F	790969	0	0	-	yes	20081217
ZNF711	zinc finger protein 711	7552	302327	245595	CMPX1|MRX97|ZNF4|ZNF5|ZNF6|ZFP711|DJ75N13.1	yes	20346720	Q6PK66,Q9Y462	D3ZHB2	Q8BYM9,E9PUP8
ZNF720	zinc finger protein 720	124411	0	0	-	yes	20081217	Q7Z2F6
ZNF734P	ZINC FINGER PROTEIN 734	644017	0	0		yes	20081217
ZNF746	zinc finger protein 746	155061	312303	69228	PARIS	yes	21376232	Q6NUN9	F1LSG4	Q3U133
ZNF750	zinc finger protein 750	79755	0	319530	ZFP750	yes	22364861	Q32MQ0		Q8BH05
ZNF76	zinc finger protein 76	7629	361809	224656	D6S229E|ZNF523|ZFP523	yes	10893243, 16337145, 15280359, 11960979	P36508	B4F7E9	Q8BMU0
ZNF8	zinc finger protein 8	7554	0	243833	HF.18|ZFP128	yes	12370310	B3KS94,P17098		Q8BGV5,Q8BJ50
ZNF80	zinc finger protein 80	7634	295695	630579	PT17	yes	7659503, 1768617	P51504		B8JJZ4,Q6P8L0
ZNF804A	zinc finger protein 804A	91752	295695	241514	C2ORF10	yes	22384243	Q7Z570		Q8CFV3,Q8BHP6,A2AKY4
ZNF821	zinc finger protein 821	55565	307834	75871	-	yes	20795678	O75541		Q6PD05
ZNF84	zinc finger protein 84	7637	308482	74352	HPF2	yes	19128516	P51523	D3ZD53	Q9D654,Q3ULL7
ZNF85	zinc finger protein 85	7639	0	0	HPF4|HTF1	yes	9839802	Q49A12,Q03923
ZNF91	zinc finger protein 91	7644	246282	109910	HPF7|HTF10	yes	11470777	Q05481		Q62511
ZNF92	zinc finger protein 92	168374	0	22754	HPF12|HTF12|TF12	yes	2023909	Q03936		Q62396
ZNF93	zinc finger protein 93	81931	296399	22755	HPF34|HTF34|TF34|ZNF505	yes	2023909	P35789,Q6NS90	D3ZGA9	Q61116
ZNF98	zinc finger protein 98	148198	0	0	F7175|ZNF739	yes	20081217	A6NK75
ZNRD1	zinc ribbon domain containing 1	30834	361784	66136	HTEX-6|RPA12|TEX6|HZR14|TCTEX-6	yes	21080911, 18645262	Q2L6J2,Q9P1U0	Q6MFY5	Q791N7
ZSCAN10	zinc finger and SCAN domain containing 10	84891	302962	332221	ZNF206	yes	19740739	Q96SZ4	D3ZFQ4	Q3URR7
ZSCAN12	zinc finger and SCAN domain containing 12	9753	266716	22758	ZFP96|ZNF29K1|ZNF305|ZNF96|DJ29K1.2	yes	16426687			Q8C6D3,Q6ZQB8,Q9Z1D7
ZSCAN21	zinc finger and SCAN domain containing 21	7589	304342	22697	NY-REN-21|ZNF38|ZIPRO1	yes	8625807	Q9Y5A6	Q6AXN8	Q07231
ZSCAN26	zinc finger and SCAN domain containing 26	7741	266792	432731	SRE-ZBP|ZNF187	yes	1569959	B3KTR1,Q16670	D3ZFY2	F8WJ31
ZSCAN4	zinc finger and SCAN domain containing 4	201516	0	245109	ZNF494	yes	17553482	Q8NAM6		Q80VJ6

## Sheet: Growth_factors
Entrez Gene ID	Current Symbol	Refseq Transcript	Description	Synonyms	Entrez Gene ID	Current Symbol	Refseq Transcript	Description
5865	RAB3B	NM_002867	RAB3B, member RAS oncogene family	-	25	ABL1	NM_007313 NM_005157	v-abl Abelson murine leukemia viral oncogene homolog 1
5867	RAB4A	NM_004578	RAB4A, member RAS oncogene family	RAB4	27	ABL2	NM_005158 NM_007314	v-abl Abelson murine leukemia viral oncogene homolog 2 (arg, Abelson-related gene)
5868	RAB5A	NM_004162	RAB5A, member RAS oncogene family	RAB5	207	AKT1	NM_001014431 NM_005163 NM_001014432	v-akt murine thymoma viral oncogene homolog 1
1326	MAP3K8	NM_005204	mitogen-activated protein kinase kinase kinase 8	COT|EST|ESTF|FLJ10486|TPL2|Tpl-2|c-COT	208	AKT2	NM_001626	v-akt murine thymoma viral oncogene homolog 2
1398	CRK	NM_005206 NM_016823	v-crk sarcoma virus CT10 oncogene homolog (avian)	CRKII	369	ARAF	NM_001654	v-raf murine sarcoma 3611 viral oncogene homolog
1399	CRKL	NM_005207	v-crk sarcoma virus CT10 oncogene homolog (avian)-like	-	387	RHOA	NM_001664	ras homolog gene family, member A
4218	RAB8A	NM_005370	RAB8A, member RAS oncogene family	MEL|RAB8	388	RHOB	NM_004040	ras homolog gene family, member B
283349	RASSF3	NM_178169	Ras association (RalGDS/AF-6) domain family 3	MGC119194|MGC119195|MGC119197|RASSF5	389	RHOC	NM_175744 NM_001042678 NM_001042679	ras homolog gene family, member C
1436	CSF1R	NM_005211	colony stimulating factor 1 receptor, formerly McDonough feline sarcoma viral (v-fms) oncogene homolog	C-FMS|CD115|CSFR|FIM2|FMS	558	AXL	NM_001699 NM_021913	AXL receptor tyrosine kinase
4610	MYCL1	NM_001033082 NM_005376 NM_001033081	v-myc myelocytomatosis viral oncogene homolog 1, lung carcinoma derived (avian)	LMYC|MYCL	572	BAD	NM_004322 NM_032989	BCL2-antagonist of cell death
4613	MYCN	NM_005378	v-myc myelocytomatosis viral related oncogene, neuroblastoma derived (avian)	MODED|N-myc|NMYC|ODED	573	BAG1	NM_004323	BCL2-associated athanogene
4790	NFKB1	NM_003998	nuclear factor of kappa light polypeptide gene enhancer in B-cells 1 (p105)	DKFZp686C01211|EBP-1|KBF1|MGC54151|NF-kappa-B|NFKB-p105|NFKB-p50	581	BAX	NM_004324 NM_138764 NM_138763 NM_138761 NM_138765	BCL2-associated X protein
83593	RASSF5	NM_182665 NM_182664 NM_182663	Ras association (RalGDS/AF-6) domain family 5	MGC10823|MGC17344|Maxp1|NORE1|NORE1A|NORE1B|RAPL|RASSF3	595	CCND1	NM_053056	cyclin D1
5869	RAB5B	NM_002868	RAB5B, member RAS oncogene family	-	602	BCL3	NM_005178	B-cell CLL/lymphoma 3
1445	CSK	NM_004383	c-src tyrosine kinase	MGC117393	604	BCL6	NM_138931 NM_001706	B-cell CLL/lymphoma 6 (zinc finger protein 51)
5870	RAB6A	NM_198896 NM_002869	RAB6A, member RAS oncogene family	RAB6|RAB6A'|RAB6B	648	BMI1	NM_005180	BMI1 polycomb ring finger oncogene
4893	NRAS	NM_002524	neuroblastoma RAS viral (v-ras) oncogene homolog	N-ras|NRAS1	673	BRAF	NM_004333	v-raf murine sarcoma viral oncogene homolog B1
1499	CTNNB1	NM_001098210 NM_001904 NM_001098209	catenin (cadherin-associated protein), beta 1, 88kDa	CTNNB|DKFZp686D02253|FLJ25606|FLJ37923	857	CAV1	NM_001753	caveolin 1, caveolae protein, 22kDa
1894	ECT2	NM_018098	epithelial cell transforming sequence 2 oncogene	FLJ10461|MGC138291	861	RUNX1	NM_001001890 NM_001754	runt-related transcription factor 1 (acute myeloid leukemia 1; aml1 oncogene)
5872	RAB13	NM_002870	RAB13, member RAS oncogene family	GIG4	867	CBL	NM_005188	Cas-Br-M (murine) ecotropic retroviral transforming sequence
1917	EEF1A2	NM_001958	eukaryotic translation elongation factor 1 alpha 2	EEF1AL|EF-1-alpha-2|EF1A|HS1|STN	993	CDC25A	NM_201567 NM_001789	cell division cycle 25 homolog A (S. pombe)
1942	EFNA1	NM_182685 NM_004428	ephrin-A1	B61|ECKLG|EFL1|EPLG1|LERK1|TNFAIP4	998	CDC42	NM_001791 NM_001039802 NM_044472	cell division cycle 42 (GTP binding protein, 25kDa)
5873	RAB27A	NM_183235 NM_004580 NM_183234 NM_183236	RAB27A, member RAS oncogene family	GS2|HsT18676|MGC117246|RAB27|RAM	1326	MAP3K8	NM_005204	mitogen-activated protein kinase kinase kinase 8
5874	RAB27B	NM_004163	RAB27B, member RAS oncogene family	-	1398	CRK	NM_005206 NM_016823	v-crk sarcoma virus CT10 oncogene homolog (avian)
5878	RAB5C	NM_201434 NM_004583	RAB5C, member RAS oncogene family	MGC117217|MGC138857|RAB5CL|RABL	1399	CRKL	NM_005207	v-crk sarcoma virus CT10 oncogene homolog (avian)-like
5894	RAF1	NM_002880	v-raf-1 murine leukemia viral oncogene homolog 1	CRAF|Raf-1|c-Raf	1436	CSF1R	NM_005211	colony stimulating factor 1 receptor, formerly McDonough feline sarcoma viral (v-fms) oncogene homolog
4914	NTRK1	NM_001012331 NM_002529 NM_001007792	neurotrophic tyrosine kinase, receptor, type 1	DKFZp781I14186|MTC|TRK|TRK1|TRKA|p140-TrkA	1445	CSK	NM_004383	c-src tyrosine kinase
1944	EFNA3	NM_004952	ephrin-A3	EFL2|EPLG3|Ehk1-L|LERK3	1499	CTNNB1	NM_001098210 NM_001904 NM_001098209	catenin (cadherin-associated protein), beta 1, 88kDa
26127	FGFR1OP2	NM_015633	FGFR1 oncogene partner 2	DKFZp564O1863|HSPC123-like	1894	ECT2	NM_018098	epithelial cell transforming sequence 2 oncogene
1948	EFNB2	NM_004093	ephrin-B2	EPLG5|HTKL|Htk-L|LERK5|MGC126226|MGC126227|MGC126228	1917	EEF1A2	NM_001958	eukaryotic translation elongation factor 1 alpha 2
5034	P4HB	NM_000918	procollagen-proline, 2-oxoglutarate 4-dioxygenase (proline 4-hydroxylase), beta polypeptide	DSI|ERBA2L|GIT|PDI|PDIA1|PHDB|PO4DB|PO4HB|PROHB	1942	EFNA1	NM_182685 NM_004428	ephrin-A1
5728	PTEN	NM_000314	phosphatase and tensin homolog (mutated in multiple advanced cancers 1)	BZS|MGC11227|MHAM|MMAC1|PTEN1|TEP1	1944	EFNA3	NM_004952	ephrin-A3
4233	MET	NM_000245	met proto-oncogene (hepatocyte growth factor receptor)	AUTS9|HGFR|RCCP2	1948	EFNB2	NM_004093	ephrin-B2
5898	RALA	NM_005402	v-ral simian leukemia viral oncogene homolog A (ras related)	MGC48949|RAL	1956	EGFR	NM_201283 NM_005228 NM_201284 NM_201282	epidermal growth factor receptor (erythroblastic leukemia viral (v-erb-b) oncogene homolog, avian)
5083	PAX9	NM_006194	paired box gene 9	-	1969	EPHA2	NM_004431	EPH receptor A2
1956	EGFR	NM_201283 NM_005228 NM_201284 NM_201282	epidermal growth factor receptor (erythroblastic leukemia viral (v-erb-b) oncogene homolog, avian)	ERBB|ERBB1|mENA	1991	ELA2	NM_001972	elastase 2, neutrophil
5899	RALB	NM_002881	v-ral simian leukemia viral oncogene homolog B (ras related; GTP binding protein)	-	2002	ELK1	NM_005229	ELK1, member of ETS oncogene family
1969	EPHA2	NM_004431	EPH receptor A2	ECK	2005	ELK4	NM_021795 NM_001973	ELK4, ETS-domain protein (SRF accessory protein 1)
5901	RAN	NM_006325	RAN, member RAS oncogene family	ARA24|Gsp1|TC4	2017	CTTN	NM_138565 NM_005231	cortactin
5906	RAP1A	NM_001010935 NM_002884	RAP1A, member of RAS oncogene family	KREV-1|KREV1|RAP1|SMGP21	2041	EPHA1	NM_005232	EPH receptor A1
5908	RAP1B	NM_001010942 NM_015646	RAP1B, member of RAS oncogene family	DKFZp586H0723|K-REV|RAL1B	2042	EPHA3	NM_182644 NM_005233	EPH receptor A3
5155	PDGFB	NM_002608 NM_033016	platelet-derived growth factor beta polypeptide (simian sarcoma viral (v-sis) oncogene homolog)	FLJ12858|PDGF2|SIS|SSV|c-sis	2050	EPHB4	NM_004444	EPH receptor B4
5156	PDGFRA	NM_006206	platelet-derived growth factor receptor, alpha polypeptide	CD140A|MGC74795|PDGFR2|Rhe-PDGFRA	2064	ERBB2	NM_004448 NM_001005862	v-erb-b2 erythroblastic leukemia viral oncogene homolog 2, neuro/glioblastoma derived oncogene homolog (avian)
1991	ELA2	NM_001972	elastase 2, neutrophil	HLE|HNE|NE|PMN-E	2065	ERBB3	NM_001005915 NM_001982	v-erb-b2 erythroblastic leukemia viral oncogene homolog 3 (avian)
5911	RAP2A	NM_021033	RAP2A, member of RAS oncogene family	K-REV|KREV|RAP2|RbBP-30	2066	ERBB4	NM_001042599 NM_005235	v-erb-a erythroblastic leukemia viral oncogene homolog 4 (avian)
861	RUNX1	NM_001001890 NM_001754	runt-related transcription factor 1 (acute myeloid leukemia 1; aml1 oncogene)	AML1|AML1-EVI-1|AMLCR1|CBFA2|EVI-1|PEBP2aB	2069	EREG	NM_001432	epiregulin
5159	PDGFRB	NM_002609	platelet-derived growth factor receptor, beta polypeptide	CD140B|JTK12|PDGF-R-beta|PDGFR|PDGFR1	2078	ERG	NM_182918 NM_004449	v-ets erythroblastosis virus E26 oncogene homolog (avian)
5912	RAP2B	NM_002886	RAP2B, member of RAS oncogene family	MGC20484	2113	ETS1	NM_005238	v-ets erythroblastosis virus E26 oncogene homolog 1 (avian)
5966	REL	NM_002908	v-rel reticuloendotheliosis viral oncogene homolog (avian)	C-Rel	2114	ETS2	NM_005239	v-ets erythroblastosis virus E26 oncogene homolog 2 (avian)
2002	ELK1	NM_005229	ELK1, member of ETS oncogene family	-	2120	ETV6	NM_001987	ets variant gene 6 (TEL oncogene)
5970	RELA	NM_021975	v-rel reticuloendotheliosis viral oncogene homolog A, nuclear factor of kappa light polypeptide gene enhancer in B-cells 3, p65 (avian)	MGC131774|NFKB3	2122	EVI1	NM_005241	ecotropic viral integration site 1
5290	PIK3CA	NM_006218	phosphoinositide-3-kinase, catalytic, alpha polypeptide	MGC142161|MGC142163|PI3K|p110-alpha	2222	FDFT1	NM_004462	farnesyl-diphosphate farnesyltransferase 1
2005	ELK4	NM_021795 NM_001973	ELK4, ETS-domain protein (SRF accessory protein 1)	SAP1	2242	FES	NM_002005	feline sarcoma oncogene
2017	CTTN	NM_138565 NM_005231	cortactin	EMS1|FLJ34459	2247	FGF2	NM_002006	fibroblast growth factor 2 (basic)
5971	RELB	NM_006509	v-rel reticuloendotheliosis viral oncogene homolog B, nuclear factor of kappa light polypeptide gene enhancer in B-cells 3 (avian)	I-REL	2248	FGF3	NM_005247	fibroblast growth factor 3 (murine mammary tumor virus integration site (v-int-2) oncogene homolog)
2041	EPHA1	NM_005232	EPH receptor A1	EPH|EPHT|EPHT1|MGC163163	2249	FGF4	NM_002007	fibroblast growth factor 4 (heparin secretory transforming protein 1, Kaposi sarcoma oncogene)
5292	PIM1	NM_002648	pim-1 oncogene	PIM	2250	FGF5	NM_033143 NM_004464	fibroblast growth factor 5
581	BAX	NM_004324 NM_138764 NM_138763 NM_138761 NM_138765	BCL2-associated X protein	Bax zeta	2260	FGFR1	NM_015850 NM_023107 NM_023108 NM_023110 NM_023106 NM_023111 NM_023105	fibroblast growth factor receptor 1 (fms-related tyrosine kinase 2, Pfeiffer syndrome)
207	AKT1	NM_001014431 NM_005163 NM_001014432	v-akt murine thymoma viral oncogene homolog 1	AKT|MGC99656|PKB|PRKBA|RAC|RAC-ALPHA	2261	FGFR3	NM_000142 NM_022965	fibroblast growth factor receptor 3 (achondroplasia, thanatophoric dwarfism)
27	ABL2	NM_005158 NM_007314	v-abl Abelson murine leukemia viral oncogene homolog 2 (arg, Abelson-related gene)	ABLL|ARG	2263	FGFR2	NM_022970 NM_000141	fibroblast growth factor receptor 2 (bacteria-expressed kinase, keratinocyte growth factor receptor, craniofacial dysostosis 1, Crouzon syndrome, Pfeiffer syndrome, Jackson-Weiss syndrome)
2042	EPHA3	NM_182644 NM_005233	EPH receptor A3	ETK|ETK1|HEK|HEK4|TYRO4	2264	FGFR4	NM_213647 NM_002011 NM_022963	fibroblast growth factor receptor 4
5979	RET	NM_020975 NM_020630	ret proto-oncogene	CDHF12|HSCR1|MEN2A|MEN2B|MTC1|PTC|RET-ELE1|RET51	2268	FGR	NM_005248 NM_001042729 NM_001042747	Gardner-Rasheed feline sarcoma viral (v-fgr) oncogene homolog
6098	ROS1	NM_002944	v-ros UR2 sarcoma virus oncogene homolog 1 (avian)	MCF3|ROS	2290	FOXG1	NM_005249	forkhead box G1
2050	EPHB4	NM_004444	EPH receptor B4	HTK|MYK1|TYRO11	2321	FLT1	NM_002019	fms-related tyrosine kinase 1 (vascular endothelial growth factor/vascular permeability factor receptor)
867	CBL	NM_005188	Cas-Br-M (murine) ecotropic retroviral transforming sequence	C-CBL|CBL2|RNF55	2323	FLT3LG	NM_001459	fms-related tyrosine kinase 3 ligand
2064	ERBB2	NM_004448 NM_001005862	v-erb-b2 erythroblastic leukemia viral oncogene homolog 2, neuro/glioblastoma derived oncogene homolog (avian)	HER-2|HER-2/neu|HER2|NEU|NGL|TKR1|c-erb B2	2324	FLT4	NM_182925 NM_002020	fms-related tyrosine kinase 4
2065	ERBB3	NM_001005915 NM_001982	v-erb-b2 erythroblastic leukemia viral oncogene homolog 3 (avian)	ErbB-3|HER3|MDA-BF-1|MGC88033|c-erbB-3|c-erbB3|erbB3-S|p180-ErbB3|p45-sErbB3|p85-sErbB3	2339	FNTA	NM_002027 NM_001018677 NM_001018676	farnesyltransferase, CAAX box, alpha
2066	ERBB4	NM_001042599 NM_005235	v-erb-a erythroblastic leukemia viral oncogene homolog 4 (avian)	HER4|MGC138404|p180erbB4	2342	FNTB	NM_002028	farnesyltransferase, CAAX box, beta
6199	RPS6KB2	NM_003952	ribosomal protein S6 kinase, 70kDa, polypeptide 2	KLS|P70-beta|P70-beta-1|P70-beta-2|S6K-beta2|S6K2|SRK|STK14B|p70(S6K)-beta|p70S6Kb	2353	FOS	NM_005252	v-fos FBJ murine osteosarcoma viral oncogene homolog
9363	RAB33A	NM_004794	RAB33A, member RAS oncogene family	MGC1488|RabS10	2354	FOSB	NM_006732	FBJ murine osteosarcoma viral oncogene homolog B
5782	PTPN12	NM_002835	protein tyrosine phosphatase, non-receptor type 12	PTP-PEST|PTPG1	2475	FRAP1	NM_004958	FK506 binding protein 12-rapamycin associated protein 1
2069	EREG	NM_001432	epiregulin	ER	2534	FYN	NM_002037 NM_153048 NM_153047	FYN oncogene related to SRC, FGR, YES
604	BCL6	NM_138931 NM_001706	B-cell CLL/lymphoma 6 (zinc finger protein 51)	BCL5|BCL6A|LAZ3|ZBTB27|ZNF51	2621	GAS6	NM_000820	growth arrest-specific 6
6237	RRAS	NM_006270	related RAS viral (r-ras) oncogene homolog	-	2672	GFI1	NM_005263	growth factor independent 1
6387	CXCL12	NM_001033886 NM_199168 NM_000609	chemokine (C-X-C motif) ligand 12 (stromal cell-derived factor 1)	PBSF|SCYB12|SDF-1a|SDF-1b|SDF1|SDF1A|SDF1B|TLSF-a|TLSF-b|TPAR1	2735	GLI1	NM_005269	glioma-associated oncogene homolog 1 (zinc finger protein)
6497	SKI	NM_003036	v-ski sarcoma viral oncogene homolog (avian)	SKV	2736	GLI2	NM_005270	GLI-Kruppel family member GLI2
208	AKT2	NM_001626	v-akt murine thymoma viral oncogene homolog 2	PKBBETA|PRKBB|RAC-BETA	2737	GLI3	NM_000168	GLI-Kruppel family member GLI3 (Greig cephalopolysyndactyly syndrome)
114614	BIC	NR_001458	BIC transcript	-	2738	GLI4	NM_138465	GLI-Kruppel family member GLI4
6498	SKIL	NM_005414	SKI-like oncogene	SNO|SnoA|SnoN	2889	RAPGEF1	NM_198679 NM_005312	Rap guanine nucleotide exchange factor (GEF) 1
993	CDC25A	NM_201567 NM_001789	cell division cycle 25 homolog A (S. pombe)	CDC25A2	2919	CXCL1	NM_001511	chemokine (C-X-C motif) ligand 1 (melanoma growth stimulating activity, alpha)
2078	ERG	NM_182918 NM_004449	v-ets erythroblastosis virus E26 oncogene homolog (avian)	erg-3|p55	2920	CXCL2	NM_002089	chemokine (C-X-C motif) ligand 2
2113	ETS1	NM_005238	v-ets erythroblastosis virus E26 oncogene homolog 1 (avian)	ETS-1|EWSR2|FLJ10768	2921	CXCL3	NM_002090	chemokine (C-X-C motif) ligand 3
2735	GLI1	NM_005269	glioma-associated oncogene homolog 1 (zinc finger protein)	GLI	3087	HHEX	NM_002729	hematopoietically expressed homeobox
2114	ETS2	NM_005239	v-ets erythroblastosis virus E26 oncogene homolog 2 (avian)	-	3159	HMGA1	NM_145899 NM_145904 NM_145901 NM_002131 NM_145903 NM_145902 NM_145905	high mobility group AT-hook 1
7975	MAFK	NM_002360	v-maf musculoaponeurotic fibrosarcoma oncogene homolog K (avian)	FLJ32205|MGC71717|NFE2U|P18	3198	HOXA1	NM_153620 NM_005522	homeobox A1
6667	SP1	NM_138473	Sp1 transcription factor	-	3265	HRAS	NM_176795 NM_005343	v-Ha-ras Harvey rat sarcoma viral oncogene homolog
326624	RAB37	NM_001006638 NM_175738	RAB37, member RAS oncogene family	FLJ30284|FLJ32507	3266	ERAS	NM_181532	ES cell expressed Ras
6688	SPI1	NM_001080547 NM_003120	spleen focus forming virus (SFFV) proviral integration oncogene spi1	OF|PU.1|SFPI1|SPI-1|SPI-A	3320	HSP90AA1	NM_001017963 NM_005348	heat shock protein 90kDa alpha (cytosolic), class A member 1
648	BMI1	NM_005180	BMI1 polycomb ring finger oncogene	MGC12685|PCGF4|RNF51	3480	IGF1R	NM_000875	insulin-like growth factor 1 receptor
998	CDC42	NM_001791 NM_001039802 NM_044472	cell division cycle 42 (GTP binding protein, 25kDa)	CDC42Hs|G25K	3646	EIF3S6	NM_001568	eukaryotic translation initiation factor 3, subunit 6 48kDa
2290	FOXG1	NM_005249	forkhead box G1	BF1|BF2|FHKL3|FKH2|FKHL1|FKHL2|FKHL3|FKHL4|FOXG1A|FOXG1B|FOXG1C|HBF-1|HBF-2|HBF-3|HBF-G2|HBF2|HFK1|HFK2|HFK3|KHL2|QIN	3662	IRF4	NM_002460	interferon regulatory factor 4
7984	ARHGEF5	NM_005435	Rho guanine nucleotide exchange factor (GEF) 5	DKFZp686N1969|GEF5|P60|TIM|TIM1	3667	IRS1	NM_005544	insulin receptor substrate 1
2120	ETV6	NM_001987	ets variant gene 6 (TEL oncogene)	TEL|TEL/ABL	3688	ITGB1	NM_002211 NM_133376 NM_033667 NM_033669 NM_033666 NM_033668	integrin, beta 1 (fibronectin receptor, beta polypeptide, antigen CD29 includes MDF2, MSK12)
2122	EVI1	NM_005241	ecotropic viral integration site 1	AML1-EVI-1|EVI-1|MDS1-EVI1|MGC163392|PRDM3	3716	JAK1	NM_002227	Janus kinase 1 (a protein tyrosine kinase)
5861	RAB1A	NM_004161	RAB1A, member RAS oncogene family	DKFZP564B163|RAB1	3717	JAK2	NM_004972	Janus kinase 2 (a protein tyrosine kinase)
369	ARAF	NM_001654	v-raf murine sarcoma 3611 viral oncogene homolog	A-RAF|ARAF1|PKS2|RAFA1	3718	JAK3	NM_000215	Janus kinase 3 (a protein tyrosine kinase, leukocyte)
2222	FDFT1	NM_004462	farnesyl-diphosphate farnesyltransferase 1	DGPT|ERG9|SQS|SS	3725	JUN	NM_002228	jun oncogene
2242	FES	NM_002005	feline sarcoma oncogene	FPS	3726	JUNB	NM_002229	jun B proto-oncogene
6714	SRC	NM_005417 NM_198291	v-src sarcoma (Schmidt-Ruppin A-2) viral oncogene homolog (avian)	ASV|SRC1|c-SRC|p60-Src	3727	JUND	NM_005354	jun D proto-oncogene
2247	FGF2	NM_002006	fibroblast growth factor 2 (basic)	BFGF|FGFB|HBGH-2	3728	JUP	NM_002230 NM_021991	junction plakoglobin
2248	FGF3	NM_005247	fibroblast growth factor 3 (murine mammary tumor virus integration site (v-int-2) oncogene homolog)	HBGF-3|INT2	3791	KDR	NM_002253	kinase insert domain receptor (a type III receptor tyrosine kinase)
387	RHOA	NM_001664	ras homolog gene family, member A	ARH12|ARHA|RHO12|RHOH12	3815	KIT	NM_000222 NM_001093772	v-kit Hardy-Zuckerman 4 feline sarcoma viral oncogene homolog
5862	RAB2A	NM_002865	RAB2A, member RAS oncogene family	RAB2	3845	KRAS	NM_033360 NM_004985	v-Ki-ras2 Kirsten rat sarcoma viral oncogene homolog
6772	STAT1	NM_007315 NM_139266	signal transducer and activator of transcription 1, 91kDa	DKFZp686B04100|ISGF-3|STAT91	3932	LCK	NM_005356 NM_001042771	lymphocyte-specific protein tyrosine kinase
2249	FGF4	NM_002007	fibroblast growth factor 4 (heparin secretory transforming protein 1, Kaposi sarcoma oncogene)	HBGF-4|HST|HST-1|HSTF1|K-FGF|KFGF	4067	LYN	NM_002350	v-yes-1 Yamaguchi sarcoma viral related oncogene homolog
6773	STAT2	NM_005419	signal transducer and activator of transcription 2, 113kDa	ISGF-3|MGC59816|P113|STAT113	4094	MAF	NM_001031804 NM_005360	v-maf musculoaponeurotic fibrosarcoma oncogene homolog (avian)
2250	FGF5	NM_033143 NM_004464	fibroblast growth factor 5	HBGF-5|Smag-82	4097	MAFG	NM_002359 NM_032711	v-maf musculoaponeurotic fibrosarcoma oncogene homolog G (avian)
2261	FGFR3	NM_000142 NM_022965	fibroblast growth factor receptor 3 (achondroplasia, thanatophoric dwarfism)	ACH|CD333|CEK2|HSFGFR3EX|JTK4	4142	MAS1	NM_002377	MAS1 oncogene
6774	STAT3	NM_139276 NM_003150 NM_213662	signal transducer and activator of transcription 3 (acute-phase response factor)	APRF|FLJ20882|MGC16063	4168	MCF2	NM_005369	MCF.2 cell line derived transforming sequence
2263	FGFR2	NM_022970 NM_000141	fibroblast growth factor receptor 2 (bacteria-expressed kinase, keratinocyte growth factor receptor, craniofacial dysostosis 1, Crouzon syndrome, Pfeiffer syndrome, Jackson-Weiss syndrome)	BEK|BFR-1|CD332|CEK3|CFD1|ECT1|JWS|K-SAM|KGFR|TK14|TK25	4172	MCM3	NM_002388	minichromosome maintenance complex component 3
2264	FGFR4	NM_213647 NM_002011 NM_022963	fibroblast growth factor receptor 4	CD334|JTK2|MGC20292|TKF	4193	MDM2	NM_006881 NM_002392 NM_006879 NM_006878 NM_006882	Mdm2, transformed 3T3 cell double minute 2, p53 binding protein (mouse)
6775	STAT4	NM_003151	signal transducer and activator of transcription 4	-	4218	RAB8A	NM_005370	RAB8A, member RAS oncogene family
388	RHOB	NM_004040	ras homolog gene family, member B	ARH6|ARHB|MST081|MSTP081|RHOH6	4233	MET	NM_000245	met proto-oncogene (hepatocyte growth factor receptor)
673	BRAF	NM_004333	v-raf murine sarcoma viral oncogene homolog B1	B-raf 1|BRAF1|MGC126806|MGC138284|RAFB1	4254	KITLG	NM_000899 NM_003994	KIT ligand
2268	FGR	NM_005248 NM_001042729 NM_001042747	Gardner-Rasheed feline sarcoma viral (v-fgr) oncogene homolog	FLJ43153|MGC75096|SRC2|c-fgr|c-src2|p55c-fgr|p58c-fgr	4316	MMP7	NM_002423	matrix metallopeptidase 7 (matrilysin, uterine)
6778	STAT6	NM_003153	signal transducer and activator of transcription 6, interleukin-4 induced	D12S1644|IL-4-STAT|STAT6B|STAT6C	4342	MOS	NM_005372	v-mos Moloney murine sarcoma viral oncogene homolog
6850	SYK	NM_003177	spleen tyrosine kinase	-	4352	MPL	NM_005373	myeloproliferative leukemia virus oncogene
7010	TEK	NM_000459	TEK tyrosine kinase, endothelial (venous malformations, multiple cutaneous and mucosal)	CD202B|TIE-2|TIE2|VMCM|VMCM1	4602	MYB	NM_005375	v-myb myeloblastosis viral oncogene homolog (avian)
347517	RAB41	NM_001032726	RAB41, member RAS oncogene family	-	4603	MYBL1	XM_938064 XM_933460 NM_001080416	v-myb myeloblastosis viral oncogene homolog (avian)-like 1
2321	FLT1	NM_002019	fms-related tyrosine kinase 1 (vascular endothelial growth factor/vascular permeability factor receptor)	FLT|VEGFR1	4605	MYBL2	NM_002466	v-myb myeloblastosis viral oncogene homolog (avian)-like 2
2323	FLT3LG	NM_001459	fms-related tyrosine kinase 3 ligand	-	4609	MYC	XM_001129520 NM_002467	v-myc myelocytomatosis viral oncogene homolog (avian)
7040	TGFB1	NM_000660	transforming growth factor, beta 1	CED|DPD1|TGFB	4610	MYCL1	NM_001033082 NM_005376 NM_001033081	v-myc myelocytomatosis viral oncogene homolog 1, lung carcinoma derived (avian)
7067	THRA	NM_003250 NM_199334	thyroid hormone receptor, alpha (erythroblastic leukemia viral (v-erb-a) oncogene homolog, avian)	AR7|EAR7|ERB-T-1|ERBA|ERBA1|MGC000261|MGC43240|NR1A1|THRA1|THRA2|c-ERBA-1	4613	MYCN	NM_005378	v-myc myelocytomatosis viral related oncogene, neuroblastoma derived (avian)
4193	MDM2	NM_006881 NM_002392 NM_006879 NM_006878 NM_006882	Mdm2, transformed 3T3 cell double minute 2, p53 binding protein (mouse)	HDMX|MGC71221|hdm2	4790	NFKB1	NM_003998	nuclear factor of kappa light polypeptide gene enhancer in B-cells 1 (p105)
2324	FLT4	NM_182925 NM_002020	fms-related tyrosine kinase 4	FLT41|PCL|VEGFR3	4893	NRAS	NM_002524	neuroblastoma RAS viral (v-ras) oncogene homolog
2339	FNTA	NM_002027 NM_001018677 NM_001018676	farnesyltransferase, CAAX box, alpha	FPTA|MGC99680|PGGT1A	4914	NTRK1	NM_001012331 NM_002529 NM_001007792	neurotrophic tyrosine kinase, receptor, type 1
857	CAV1	NM_001753	caveolin 1, caveolae protein, 22kDa	CAV|MSTP085|VIP21	5034	P4HB	NM_000918	procollagen-proline, 2-oxoglutarate 4-dioxygenase (proline 4-hydroxylase), beta polypeptide
8660	IRS2	NM_003749	insulin receptor substrate 2	-	5083	PAX9	NM_006194	paired box gene 9
2342	FNTB	NM_002028	farnesyltransferase, CAAX box, beta	FPTB|MGC31935	5155	PDGFB	NM_002608 NM_033016	platelet-derived growth factor beta polypeptide (simian sarcoma viral (v-sis) oncogene homolog)
8682	PEA15	NM_003768	phosphoprotein enriched in astrocytes 15	HMAT1|HUMMAT1H|MAT1|MAT1H|PEA-15|PED	5156	PDGFRA	NM_006206	platelet-derived growth factor receptor, alpha polypeptide
2353	FOS	NM_005252	v-fos FBJ murine osteosarcoma viral oncogene homolog	c-fos	5159	PDGFRB	NM_002609	platelet-derived growth factor receptor, beta polypeptide
8766	RAB11A	NM_004663	RAB11A, member RAS oncogene family	MGC1490|YL8	5290	PIK3CA	NM_006218	phosphoinositide-3-kinase, catalytic, alpha polypeptide
2354	FOSB	NM_006732	FBJ murine osteosarcoma viral oncogene homolog B	DKFZp686C0818|G0S3|GOS3|GOSB|MGC42291	5292	PIM1	NM_002648	pim-1 oncogene
2475	FRAP1	NM_004958	FK506 binding protein 12-rapamycin associated protein 1	FLJ44809|FRAP|FRAP2|MTOR|RAFT1|RAPT1	5328	PLAU	NM_002658	plasminogen activator, urokinase
2534	FYN	NM_002037 NM_153048 NM_153047	FYN oncogene related to SRC, FGR, YES	MGC45350|SLK|SYN	5329	PLAUR	NM_001005377 NM_002659 NM_001005376	plasminogen activator, urokinase receptor
2621	GAS6	NM_000820	growth arrest-specific 6	AXLLG|AXSF|DKFZp666G247|FLJ34709	5335	PLCG1	NM_182811 NM_002660	phospholipase C, gamma 1
2672	GFI1	NM_005263	growth factor independent 1	ZNF163	5336	PLCG2	NM_002661	phospholipase C, gamma 2 (phosphatidylinositol-specific)
5863	RGL2	NM_004761	ral guanine nucleotide dissociation stimulator-like 2	HKE1.5|KE1.5|RAB2L	5468	PPARG	NM_015869 NM_138712 NM_005037 NM_138711	peroxisome proliferator-activated receptor gamma
2736	GLI2	NM_005270	GLI-Kruppel family member GLI2	HPE9|THP2	5573	PRKAR1A	NM_212472 NM_002734 NM_212471	protein kinase, cAMP-dependent, regulatory, type I, alpha (tissue specific extinguisher 1)
2737	GLI3	NM_000168	GLI-Kruppel family member GLI3 (Greig cephalopolysyndactyly syndrome)	ACLS|GCPS|PAP-A|PAPA|PAPA1|PAPB|PHS|PPDIV	5578	PRKCA	NM_002737	protein kinase C, alpha
8828	NRP2	NM_201267 NM_201279 NM_201266 NM_003872 NM_201264 NM_018534	neuropilin 2	MGC126574|NP2|NPN2|PRO2714|VEGF165R2	5580	PRKCD	NM_212539 NM_006254	protein kinase C, delta
7068	THRB	NM_000461	thyroid hormone receptor, beta (erythroblastic leukemia viral (v-erb-a) oncogene homolog 2, avian)	ERBA-BETA|ERBA2|GRTH|MGC126109|MGC126110|NR1A2|THR1|THRB1|THRB2	5581	PRKCE	NM_005400	protein kinase C, epsilon
8934	RAB7L1	NM_003929	RAB7, member RAS oncogene family-like 1	DKFZp686P1051|RAB7L	5588	PRKCQ	NM_006257	protein kinase C, theta
2738	GLI4	NM_138465	GLI-Kruppel family member GLI4	HKR4	5606	MAP2K3	NM_145109 NM_002756	mitogen-activated protein kinase kinase 3
389	RHOC	NM_175744 NM_001042678 NM_001042679	ras homolog gene family, member C	ARH9|ARHC|H9|MGC1448|MGC61427|RHOH9	5728	PTEN	NM_000314	phosphatase and tensin homolog (mutated in multiple advanced cancers 1)
2889	RAPGEF1	NM_198679 NM_005312	Rap guanine nucleotide exchange factor (GEF) 1	C3G|DKFZp781P1719|GRF2	5782	PTPN12	NM_002835	protein tyrosine phosphatase, non-receptor type 12
4254	KITLG	NM_000899 NM_003994	KIT ligand	DKFZp686F2250|KL-1|Kitl|MGF|SCF|SF	5861	RAB1A	NM_004161	RAB1A, member RAS oncogene family
2919	CXCL1	NM_001511	chemokine (C-X-C motif) ligand 1 (melanoma growth stimulating activity, alpha)	GRO1|GROa|MGSA|MGSA alpha|MGSA-a|NAP-3|SCYB1	5862	RAB2A	NM_002865	RAB2A, member RAS oncogene family
5581	PRKCE	NM_005400	protein kinase C, epsilon	MGC125656|MGC125657|PKCE|nPKC-epsilon	5863	RGL2	NM_004761	ral guanine nucleotide dissociation stimulator-like 2
2920	CXCL2	NM_002089	chemokine (C-X-C motif) ligand 2	CINC-2a|GRO2|GROb|MGSA beta|MGSA-b|MIP-2a|MIP2|MIP2A|SCYB2	5864	RAB3A	NM_002866	RAB3A, member RAS oncogene family
2921	CXCL3	NM_002090	chemokine (C-X-C motif) ligand 3	CINC-2b|GRO3|GROg|MGSA gamma|MIP-2b|MIP2B|SCYB3	5865	RAB3B	NM_002867	RAB3B, member RAS oncogene family
5329	PLAUR	NM_001005377 NM_002659 NM_001005376	plasminogen activator, urokinase receptor	CD87|UPAR|URKR	5867	RAB4A	NM_004578	RAB4A, member RAS oncogene family
4316	MMP7	NM_002423	matrix metallopeptidase 7 (matrilysin, uterine)	MMP-7|MPSL1|PUMP-1	5868	RAB5A	NM_004162	RAB5A, member RAS oncogene family
3087	HHEX	NM_002729	hematopoietically expressed homeobox	HEX|HMPH|HOX11L-PEN|PRH|PRHX	5869	RAB5B	NM_002868	RAB5B, member RAS oncogene family
3159	HMGA1	NM_145899 NM_145904 NM_145901 NM_002131 NM_145903 NM_145902 NM_145905	high mobility group AT-hook 1	HMG-R|HMGIY|MGC12816|MGC4242|MGC4854	5870	RAB6A	NM_198896 NM_002869	RAB6A, member RAS oncogene family
3198	HOXA1	NM_153620 NM_005522	homeobox A1	BSAS|HOX1|HOX1F|MGC45232	5872	RAB13	NM_002870	RAB13, member RAS oncogene family
5335	PLCG1	NM_182811 NM_002660	phospholipase C, gamma 1	PLC-II|PLC1|PLC148|PLCgamma1	5873	RAB27A	NM_183235 NM_004580 NM_183234 NM_183236	RAB27A, member RAS oncogene family
4342	MOS	NM_005372	v-mos Moloney murine sarcoma viral oncogene homolog	MGC119962|MGC119963|MSV	5874	RAB27B	NM_004163	RAB27B, member RAS oncogene family
5336	PLCG2	NM_002661	phospholipase C, gamma 2 (phosphatidylinositol-specific)	-	5878	RAB5C	NM_201434 NM_004583	RAB5C, member RAS oncogene family
3265	HRAS	NM_176795 NM_005343	v-Ha-ras Harvey rat sarcoma viral oncogene homolog	CTLO|HRAS1|K-ras|N-ras|RASH1|c-bas/has	5894	RAF1	NM_002880	v-raf-1 murine leukemia viral oncogene homolog 1
7297	TYK2	NM_003331	tyrosine kinase 2	JTK1	5898	RALA	NM_005402	v-ral simian leukemia viral oncogene homolog A (ras related)
3266	ERAS	NM_181532	ES cell expressed Ras	HRAS2|HRASP|MGC126691|MGC126693	5899	RALB	NM_002881	v-ral simian leukemia viral oncogene homolog B (ras related; GTP binding protein)
9111	NMI	NM_004688	N-myc (and STAT) interactor	-	5901	RAN	NM_006325	RAN, member RAS oncogene family
3320	HSP90AA1	NM_001017963 NM_005348	heat shock protein 90kDa alpha (cytosolic), class A member 1	FLJ31884|HSP86|HSP90A|HSP90N|HSPC1|HSPCA|HSPCAL1|HSPCAL4|HSPN|Hsp89|Hsp90|LAP2	5906	RAP1A	NM_001010935 NM_002884	RAP1A, member of RAS oncogene family
11158	RABL2B	NM_007081 NM_001003789	RAB, member of RAS oncogene family-like 2B	-	5908	RAP1B	NM_001010942 NM_015646	RAP1B, member of RAS oncogene family
51552	RAB14	NM_016322	RAB14, member RAS oncogene family	FBP|RAB-14	5911	RAP2A	NM_021033	RAP2A, member of RAS oncogene family
3480	IGF1R	NM_000875	insulin-like growth factor 1 receptor	CD221|IGFIR|JTK13|MGC142170|MGC142172|MGC18216	5912	RAP2B	NM_002886	RAP2B, member of RAS oncogene family
3646	EIF3S6	NM_001568	eukaryotic translation initiation factor 3, subunit 6 48kDa	EIF3-P48|INT6|eIF3-p46|eIF3e	5966	REL	NM_002908	v-rel reticuloendotheliosis viral oncogene homolog (avian)
54734	RAB39	NM_017516	RAB39, member RAS oncogene family	-	5970	RELA	NM_021975	v-rel reticuloendotheliosis viral oncogene homolog A, nuclear factor of kappa light polypeptide gene enhancer in B-cells 3, p65 (avian)
9306	SOCS6	NM_004232	suppressor of cytokine signaling 6	CIS4|HSPC060|SOCS4|SSI4|STAI4|STATI4	5971	RELB	NM_006509	v-rel reticuloendotheliosis viral oncogene homolog B, nuclear factor of kappa light polypeptide gene enhancer in B-cells 3 (avian)
51513	ETV7	NM_016135	ets variant gene 7 (TEL2 oncogene)	TEL-2|TEL2|TELB	5979	RET	NM_020975 NM_020630	ret proto-oncogene
3662	IRF4	NM_002460	interferon regulatory factor 4	LSIRF|MUM1	6098	ROS1	NM_002944	v-ros UR2 sarcoma virus oncogene homolog 1 (avian)
4172	MCM3	NM_002388	minichromosome maintenance complex component 3	HCC5|MGC1157|P1-MCM3|P1.h|RLFB	6199	RPS6KB2	NM_003952	ribosomal protein S6 kinase, 70kDa, polypeptide 2
9098	USP6	NM_004505	ubiquitin specific peptidase 6 (Tre-2 oncogene)	HRP1|TRE17|TRE2|Tre-2	6237	RRAS	NM_006270	related RAS viral (r-ras) oncogene homolog
595	CCND1	NM_053056	cyclin D1	BCL1|D11S287E|PRAD1|U21B31	6387	CXCL12	NM_001033886 NM_199168 NM_000609	chemokine (C-X-C motif) ligand 12 (stromal cell-derived factor 1)
3667	IRS1	NM_005544	insulin receptor substrate 1	HIRS-1	6497	SKI	NM_003036	v-ski sarcoma viral oncogene homolog (avian)
7335	UBE2V1	NM_001032288 NM_022442 NM_021988 NM_199144	ubiquitin-conjugating enzyme E2 variant 1	CIR1|CROC-1|CROC1|UBE2V|UEV-1|UEV1|UEV1A	6498	SKIL	NM_005414	SKI-like oncogene
115827	RAB3C	NM_138453	RAB3C, member RAS oncogene family	-	6667	SP1	NM_138473	Sp1 transcription factor
3688	ITGB1	NM_002211 NM_133376 NM_033667 NM_033669 NM_033666 NM_033668	integrin, beta 1 (fibronectin receptor, beta polypeptide, antigen CD29 includes MDF2, MSK12)	CD29|FNRB|GPIIA|MDF2|MSK12|VLAB	6688	SPI1	NM_001080547 NM_003120	spleen focus forming virus (SFFV) proviral integration oncogene spi1
7375	USP4	NM_003363 NM_199443	ubiquitin specific peptidase 4 (proto-oncogene)	MGC149848|MGC149849|UNP|Unph	6714	SRC	NM_005417 NM_198291	v-src sarcoma (Schmidt-Ruppin A-2) viral oncogene homolog (avian)
10451	VAV3	NM_006113 NM_001079874	vav 3 oncogene	FLJ40431	6772	STAT1	NM_007315 NM_139266	signal transducer and activator of transcription 1, 91kDa
7409	VAV1	NM_005428	vav 1 oncogene	VAV	6773	STAT2	NM_005419	signal transducer and activator of transcription 2, 113kDa
3716	JAK1	NM_002227	Janus kinase 1 (a protein tyrosine kinase)	JAK1A|JAK1B	6774	STAT3	NM_139276 NM_003150 NM_213662	signal transducer and activator of transcription 3 (acute-phase response factor)
3717	JAK2	NM_004972	Janus kinase 2 (a protein tyrosine kinase)	-	6775	STAT4	NM_003151	signal transducer and activator of transcription 4
3718	JAK3	NM_000215	Janus kinase 3 (a protein tyrosine kinase, leukocyte)	JAK-3|JAK3_HUMAN|JAKL|L-JAK|LJAK	6778	STAT6	NM_003153	signal transducer and activator of transcription 6, interleukin-4 induced
3725	JUN	NM_002228	jun oncogene	AP1|c-Jun	6850	SYK	NM_003177	spleen tyrosine kinase
558	AXL	NM_001699 NM_021913	AXL receptor tyrosine kinase	UFO	7010	TEK	NM_000459	TEK tyrosine kinase, endothelial (venous malformations, multiple cutaneous and mucosal)
602	BCL3	NM_005178	B-cell CLL/lymphoma 3	BCL4|D19S37	7040	TGFB1	NM_000660	transforming growth factor, beta 1
572	BAD	NM_004322 NM_032989	BCL2-antagonist of cell death	BBC2|BCL2L8	7066	THPO	NM_000460	thrombopoietin (myeloproliferative leukemia virus oncogene ligand, megakaryocyte growth and development factor)
3726	JUNB	NM_002229	jun B proto-oncogene	-	7067	THRA	NM_003250 NM_199334	thyroid hormone receptor, alpha (erythroblastic leukemia viral (v-erb-a) oncogene homolog, avian)
573	BAG1	NM_004323	BCL2-associated athanogene	-	7068	THRB	NM_000461	thyroid hormone receptor, beta (erythroblastic leukemia viral (v-erb-a) oncogene homolog 2, avian)
3727	JUND	NM_005354	jun D proto-oncogene	-	7297	TYK2	NM_003331	tyrosine kinase 2
54738	FEV	NM_017521	FEV (ETS oncogene family)	HSRNAFEV|PET-1	7335	UBE2V1	NM_001032288 NM_022442 NM_021988 NM_199144	ubiquitin-conjugating enzyme E2 variant 1
3728	JUP	NM_002230 NM_021991	junction plakoglobin	CTNNG|DP3|DPIII|PDGB|PKGB	7375	USP4	NM_003363 NM_199443	ubiquitin specific peptidase 4 (proto-oncogene)
7410	VAV2	NM_003371	vav 2 oncogene	-	7409	VAV1	NM_005428	vav 1 oncogene
3791	KDR	NM_002253	kinase insert domain receptor (a type III receptor tyrosine kinase)	CD309|FLK1|VEGFR|VEGFR2	7410	VAV2	NM_003371	vav 2 oncogene
3815	KIT	NM_000222 NM_001093772	v-kit Hardy-Zuckerman 4 feline sarcoma viral oncogene homolog	C-Kit|CD117|PBT|SCFR	7422	VEGFA	NM_001025366 NM_001025368 NM_003376 NM_001025369 NM_001025367 NM_001033756 NM_001025370	vascular endothelial growth factor A
7422	VEGFA	NM_001025366 NM_001025368 NM_003376 NM_001025369 NM_001025367 NM_001033756 NM_001025370	vascular endothelial growth factor A	MGC70609|VEGF|VEGF-A|VPF	7424	VEGFC	NM_005429	vascular endothelial growth factor C
7424	VEGFC	NM_005429	vascular endothelial growth factor C	Flt4-L|VRP	7471	WNT1	NM_005430	wingless-type MMTV integration site family, member 1
57403	RAB22A	NM_020673	RAB22A, member RAS oncogene family	MGC16770	7473	WNT3	NM_030753	wingless-type MMTV integration site family, member 3
5468	PPARG	NM_015869 NM_138712 NM_005037 NM_138711	peroxisome proliferator-activated receptor gamma	NR1C3|PPARG1|PPARG2	7476	WNT7A	NM_004625	wingless-type MMTV integration site family, member 7A
3845	KRAS	NM_033360 NM_004985	v-Ki-ras2 Kirsten rat sarcoma viral oncogene homolog	C-K-RAS|K-RAS2A|K-RAS2B|K-RAS4A|K-RAS4B|KI-RAS|KRAS1|KRAS2|NS3|RASK2	7480	WNT10B	NM_003394	wingless-type MMTV integration site family, member 10B
7471	WNT1	NM_005430	wingless-type MMTV integration site family, member 1	INT1	7525	YES1	NM_005433	v-yes-1 Yamaguchi sarcoma viral oncogene homolog 1
5573	PRKAR1A	NM_212472 NM_002734 NM_212471	protein kinase, cAMP-dependent, regulatory, type I, alpha (tissue specific extinguisher 1)	CAR|CNC|CNC1|DKFZp779L0468|MGC17251|PKR1|PPNAD1|PRKAR1|TSE1	7879	RAB7A	NM_004637	RAB7A, member RAS oncogene family
3932	LCK	NM_005356 NM_001042771	lymphocyte-specific protein tyrosine kinase	YT16|p56lck|pp58lck	7913	DEK	NM_003472	DEK oncogene (DNA binding)
2260	FGFR1	NM_015850 NM_023107 NM_023108 NM_023110 NM_023106 NM_023111 NM_023105	fibroblast growth factor receptor 1 (fms-related tyrosine kinase 2, Pfeiffer syndrome)	BFGFR|CD331|CEK|FGFBR|FLG|FLT2|HBGFR|KAL2|N-SAM	7975	MAFK	NM_002360	v-maf musculoaponeurotic fibrosarcoma oncogene homolog K (avian)
7473	WNT3	NM_030753	wingless-type MMTV integration site family, member 3	INT4|MGC131950|MGC138321|MGC138323	7984	ARHGEF5	NM_005435	Rho guanine nucleotide exchange factor (GEF) 5
7476	WNT7A	NM_004625	wingless-type MMTV integration site family, member 7A	-	8031	NCOA4	NM_005437	nuclear receptor coactivator 4
5864	RAB3A	NM_002866	RAB3A, member RAS oncogene family	-	8082	SSPN	NM_005086	sarcospan (Kras oncogene-associated gene)
53917	RAB24	NM_001031677 NM_130781	RAB24, member RAS oncogene family	-	8115	TCL1A	NM_021966 NM_001098725	T-cell leukemia/lymphoma 1A
4067	LYN	NM_002350	v-yes-1 Yamaguchi sarcoma viral related oncogene homolog	FLJ26625|JTK8	8471	IRS4	NM_003604	insulin receptor substrate 4
4094	MAF	NM_001031804 NM_005360	v-maf musculoaponeurotic fibrosarcoma oncogene homolog (avian)	MGC71685	8660	IRS2	NM_003749	insulin receptor substrate 2
4097	MAFG	NM_002359 NM_032711	v-maf musculoaponeurotic fibrosarcoma oncogene homolog G (avian)	MGC13090|MGC20149	8682	PEA15	NM_003768	phosphoprotein enriched in astrocytes 15
5578	PRKCA	NM_002737	protein kinase C, alpha	AAG6|MGC129900|MGC129901|PKC-alpha|PKCA|PRKACA	8766	RAB11A	NM_004663	RAB11A, member RAS oncogene family
4142	MAS1	NM_002377	MAS1 oncogene	MAS|MGC119966	8828	NRP2	NM_201267 NM_201279 NM_201266 NM_003872 NM_201264 NM_018534	neuropilin 2
4168	MCF2	NM_005369	MCF.2 cell line derived transforming sequence	DBL	8934	RAB7L1	NM_003929	RAB7, member RAS oncogene family-like 1
5328	PLAU	NM_002658	plasminogen activator, urokinase	ATF|UPA|URK|u-PA	9098	USP6	NM_004505	ubiquitin specific peptidase 6 (Tre-2 oncogene)
5580	PRKCD	NM_212539 NM_006254	protein kinase C, delta	MAY1|MGC49908|nPKC-delta	9111	NMI	NM_004688	N-myc (and STAT) interactor
4352	MPL	NM_005373	myeloproliferative leukemia virus oncogene	C-MPL|CD110|MPLV|TPOR	9230	RAB11B	NM_004218	RAB11B, member RAS oncogene family
4602	MYB	NM_005375	v-myb myeloblastosis viral oncogene homolog (avian)	Cmyb|c-myb|c-myb_CDS|efg	9306	SOCS6	NM_004232	suppressor of cytokine signaling 6
5588	PRKCQ	NM_006257	protein kinase C, theta	MGC126514|MGC141919|PRKCT|nPKC-theta	9363	RAB33A	NM_004794	RAB33A, member RAS oncogene family
4603	MYBL1	XM_938064 XM_933460 NM_001080416	v-myb myeloblastosis viral oncogene homolog (avian)-like 1	A-MYB|AMYB|MGC120059|MGC120061	9364	RAB28	NM_004249 NM_001017979	RAB28, member RAS oncogene family
4605	MYBL2	NM_002466	v-myb myeloblastosis viral oncogene homolog (avian)-like 2	B-MYB|BMYB|MGC15600	9367	RAB9A	NM_004251	RAB9A, member RAS oncogene family
4609	MYC	XM_001129520 NM_002467	v-myc myelocytomatosis viral oncogene homolog (avian)	c-Myc	9545	RAB3D	NM_004283	RAB3D, member RAS oncogene family
5606	MAP2K3	NM_145109 NM_002756	mitogen-activated protein kinase kinase 3	MAPKK3|MEK3|MKK3|PRKMK3	9609	RAB36	NM_004914	RAB36, member RAS oncogene family
7480	WNT10B	NM_003394	wingless-type MMTV integration site family, member 10B	WNT-12	9935	MAFB	NM_005461	v-maf musculoaponeurotic fibrosarcoma oncogene homolog B (avian)
7525	YES1	NM_005433	v-yes-1 Yamaguchi sarcoma viral oncogene homolog 1	HsT441|P61-YES|Yes|c-yes	10000	AKT3	NM_181690 NM_005465	v-akt murine thymoma viral oncogene homolog 3 (protein kinase B, gamma)
7879	RAB7A	NM_004637	RAB7A, member RAS oncogene family	FLJ20819|PRO2706|RAB7	10023	FRAT1	NM_005479	frequently rearranged in advanced T-cell lymphomas
7913	DEK	NM_003472	DEK oncogene (DNA binding)	D6S231E	10048	RANBP9	NM_005493	RAN binding protein 9
8031	NCOA4	NM_005437	nuclear receptor coactivator 4	ARA70|DKFZp762E1112|ELE1|PTC3|RFG	10140	TOB1	NM_005749	transducer of ERBB2, 1
8082	SSPN	NM_005086	sarcospan (Kras oncogene-associated gene)	KRAG|SPN1|SPN2	10276	NET1	NM_001047160 NM_005863	neuroepithelial cell transforming gene 1
8115	TCL1A	NM_021966 NM_001098725	T-cell leukemia/lymphoma 1A	TCL1	10413	YAP1	NM_006106	Yes-associated protein 1, 65kDa
8471	IRS4	NM_003604	insulin receptor substrate 4	IRS-4|PY160	10451	VAV3	NM_006113 NM_001079874	vav 3 oncogene
9230	RAB11B	NM_004218	RAB11B, member RAS oncogene family	H-YPT3|MGC133246	10461	MERTK	NM_006343	c-mer proto-oncogene tyrosine kinase
11159	RABL2A	NM_013412 NM_007082	RAB, member of RAS oncogene family-like 2A	MGC117180	10890	RAB10	NM_016131	RAB10, member RAS oncogene family
9367	RAB9A	NM_004251	RAB9A, member RAS oncogene family	RAB9	10966	RAB40B	NM_006822	RAB40B, member RAS oncogene family
9545	RAB3D	NM_004283	RAB3D, member RAS oncogene family	D2-2|GOV|RAB16|RAD3D	10981	RAB32	NM_006834	RAB32, member RAS oncogene family
9609	RAB36	NM_004914	RAB36, member RAS oncogene family	-	11020	RABL4	NM_006860	RAB, member of RAS oncogene family-like 4
9935	MAFB	NM_005461	v-maf musculoaponeurotic fibrosarcoma oncogene homolog B (avian)	KRML|MGC43127	11021	RAB35	NM_006861	RAB35, member RAS oncogene family
10000	AKT3	NM_181690 NM_005465	v-akt murine thymoma viral oncogene homolog 3 (protein kinase B, gamma)	DKFZP434N0250|PKBG|PRKBG|RAC-PK-gamma|RAC-gamma|STK-2	11031	RAB31	NM_006868	RAB31, member RAS oncogene family
10023	FRAT1	NM_005479	frequently rearranged in advanced T-cell lymphomas	-	11040	PIM2	NM_006875	pim-2 oncogene
10048	RANBP9	NM_005493	RAN binding protein 9	RANBPM	11116	FGFR1OP	NM_194429 NM_007045	FGFR1 oncogene partner
10140	TOB1	NM_005749	transducer of ERBB2, 1	APRO6|MGC104792|MGC34446|PIG49|TOB|TROB|TROB1	11158	RABL2B	NM_007081 NM_001003789	RAB, member of RAS oncogene family-like 2B
10276	NET1	NM_001047160 NM_005863	neuroepithelial cell transforming gene 1	ARHGEF8|NET1A	11159	RABL2A	NM_013412 NM_007082	RAB, member of RAS oncogene family-like 2A
9364	RAB28	NM_004249 NM_001017979	RAB28, member RAS oncogene family	MGC41862	11214	AKAP13	NM_006738 NM_007200 NM_144767	A kinase (PRKA) anchor protein 13
10413	YAP1	NM_006106	Yes-associated protein 1, 65kDa	YAP|YAP2|YAP65	11315	PARK7	NM_007262	Parkinson disease (autosomal recessive, early onset) 7
10890	RAB10	NM_016131	RAB10, member RAS oncogene family	-	22800	RRAS2	NM_012250	related RAS viral (r-ras) oncogene homolog 2
10461	MERTK	NM_006343	c-mer proto-oncogene tyrosine kinase	MER|MGC133349|c-mer	22808	MRAS	NM_001085049 NM_012219	muscle RAS oncogene homolog
51762	RAB8B	NM_016530	RAB8B, member RAS oncogene family	FLJ38125	22931	RAB18	NM_021252	RAB18, member RAS oncogene family
11031	RAB31	NM_006868	RAB31, member RAS oncogene family	Rab22B	23011	RAB21	NM_014999	RAB21, member RAS oncogene family
55359	STYK1	NM_018423	serine/threonine/tyrosine kinase 1	DKFZp761P1010|NOK|SuRTK106	23682	RAB38	NM_022337	RAB38, member RAS oncogene family
10966	RAB40B	NM_006822	RAB40B, member RAS oncogene family	FLJ42385|RAR|SEC4L	23764	MAFF	NM_012323 NM_152878	v-maf musculoaponeurotic fibrosarcoma oncogene homolog F (avian)
11020	RABL4	NM_006860	RAB, member of RAS oncogene family-like 4	RAYL	25837	RAB26	NM_014353	RAB26, member RAS oncogene family
11040	PIM2	NM_006875	pim-2 oncogene	-	25875	LETMD1	NM_015416 NM_001024668	LETM1 domain containing 1
11116	FGFR1OP	NM_194429 NM_007045	FGFR1 oncogene partner	FOP	26127	FGFR1OP2	NM_015633	FGFR1 oncogene partner 2
11021	RAB35	NM_006861	RAB35, member RAS oncogene family	H-ray|RAB1C|RAY	27314	RAB30	NM_014488	RAB30, member RAS oncogene family
10981	RAB32	NM_006834	RAB32, member RAS oncogene family	-	29933	GPR132	NM_013345	G protein-coupled receptor 132
22931	RAB18	NM_021252	RAB18, member RAS oncogene family	RAB18LI1	51209	RAB9B	NM_016370	RAB9B, member RAS oncogene family
11214	AKAP13	NM_006738 NM_007200 NM_144767	A kinase (PRKA) anchor protein 13	AKAP-Lbc|BRX|FLJ11952|FLJ43341|HA-3|Ht31|LBC|PROTO-LB|PROTO-LBC|c-lbc	51513	ETV7	NM_016135	ets variant gene 7 (TEL2 oncogene)
22808	MRAS	NM_001085049 NM_012219	muscle RAS oncogene homolog	FLJ42964|M-RAs|R-RAS3|RRAS3	51552	RAB14	NM_016322	RAB14, member RAS oncogene family
23682	RAB38	NM_022337	RAB38, member RAS oncogene family	NY-MEL-1|rrGTPbp	51560	RAB6B	NM_016577	RAB6B, member RAS oncogene family
22800	RRAS2	NM_012250	related RAS viral (r-ras) oncogene homolog 2	TC21	51715	RAB23	NM_016277 NM_183227	RAB23, member RAS oncogene family
23011	RAB21	NM_014999	RAB21, member RAS oncogene family	KIAA0118	51762	RAB8B	NM_016530	RAB8B, member RAS oncogene family
53916	RAB4B	NM_016154	RAB4B, member RAS oncogene family	MGC52123	53834	FGFRL1	NM_001004356 NM_021923 NM_001004358	fibroblast growth factor receptor-like 1
11315	PARK7	NM_007262	Parkinson disease (autosomal recessive, early onset) 7	DJ-1|DJ1|FLJ27376	53916	RAB4B	NM_016154	RAB4B, member RAS oncogene family
84084	RAB6C	NM_032144	RAB6C, member RAS oncogene family	WTH3	53917	RAB24	NM_001031677 NM_130781	RAB24, member RAS oncogene family
23764	MAFF	NM_012323 NM_152878	v-maf musculoaponeurotic fibrosarcoma oncogene homolog F (avian)	U-MAF	54734	RAB39	NM_017516	RAB39, member RAS oncogene family
25837	RAB26	NM_014353	RAB26, member RAS oncogene family	V46133	54738	FEV	NM_017521	FEV (ETS oncogene family)
27314	RAB30	NM_014488	RAB30, member RAS oncogene family	-	55359	STYK1	NM_018423	serine/threonine/tyrosine kinase 1
25875	LETMD1	NM_015416 NM_001024668	LETM1 domain containing 1	1110019O13Rik|DKFZp586A011|HCCR-2|HCCR1	55647	RAB20	NM_017817	RAB20, member RAS oncogene family
29933	GPR132	NM_013345	G protein-coupled receptor 132	G2A|MGC99642	57111	RAB25	NM_020387	RAB25, member RAS oncogene family
51209	RAB9B	NM_016370	RAB9B, member RAS oncogene family	RAB9L	57403	RAB22A	NM_020673	RAB22A, member RAS oncogene family
51560	RAB6B	NM_016577	RAB6B, member RAS oncogene family	-	57799	RAB40C	NM_021168	RAB40C, member RAS oncogene family
51715	RAB23	NM_016277 NM_183227	RAB23, member RAS oncogene family	DKFZp781H0695|HSPC137|MGC8900	57826	RAP2C	NM_021183	RAP2C, member of RAS oncogene family
53834	FGFRL1	NM_001004356 NM_021923 NM_001004358	fibroblast growth factor receptor-like 1	FGFR5|FHFR	60468	BACH2	NM_021813	BTB and CNC homology 1, basic leucine zipper transcription factor 2
55647	RAB20	NM_017817	RAB20, member RAS oncogene family	FLJ20429	64284	RAB17	NM_022449	RAB17, member RAS oncogene family
57111	RAB25	NM_020387	RAB25, member RAS oncogene family	CATX-8	64792	RABL5	NM_022777	RAB, member RAS oncogene family-like 5
57799	RAB40C	NM_021168	RAB40C, member RAS oncogene family	RARL|RASL8C	81876	RAB1B	NM_030981	RAB1B, member RAS oncogene family
57826	RAP2C	NM_021183	RAP2C, member of RAS oncogene family	DKFZp313B211	83452	RAB33B	NM_031296	RAB33B, member RAS oncogene family
60468	BACH2	NM_021813	BTB and CNC homology 1, basic leucine zipper transcription factor 2	-	83593	RASSF5	NM_182665 NM_182664 NM_182663	Ras association (RalGDS/AF-6) domain family 5
64284	RAB17	NM_022449	RAB17, member RAS oncogene family	FLJ12538	83871	RAB34	NM_031934	RAB34, member RAS oncogene family
64792	RABL5	NM_022777	RAB, member RAS oncogene family-like 5	DKFZp761N0823|FLJ13225|FLJ14117	84084	RAB6C	NM_032144	RAB6C, member RAS oncogene family
81876	RAB1B	NM_030981	RAB1B, member RAS oncogene family	-	84932	RAB2B	NM_032846	RAB2B, member RAS oncogene family
25	ABL1	NM_007313 NM_005157	v-abl Abelson murine leukemia viral oncogene homolog 1	ABL|JTK7|bcr/abl|c-ABL|p150|v-abl	114614	BIC	NR_001458	BIC transcript
84932	RAB2B	NM_032846	RAB2B, member RAS oncogene family	FLJ14824	115827	RAB3C	NM_138453	RAB3C, member RAS oncogene family
116511	MAS1L	NM_052967	MAS1 oncogene-like	MAS-L|MGC119987|MRG|dJ994E9.2	116442	RAB39B	NM_171998	RAB39B, member RAS oncogene family
83452	RAB33B	NM_031296	RAB33B, member RAS oncogene family	DKFZP434G099|MGC138182	116511	MAS1L	NM_052967	MAS1 oncogene-like
83871	RAB34	NM_031934	RAB34, member RAS oncogene family	RAB39|RAH	142684	RAB40A	NM_080879	RAB40A, member RAS oncogene family
116442	RAB39B	NM_171998	RAB39B, member RAS oncogene family	-	158158	RASEF	NM_152573	RAS and EF-hand domain containing
285282	RABL3	NM_173825	RAB, member of RAS oncogene family-like 3	MGC23920	283349	RASSF3	NM_178169	Ras association (RalGDS/AF-6) domain family 3
338382	RAB7B	NM_177403	RAB7B, member RAS oncogene family	MGC16212|MGC9726|RAB7	284459	HKR1	NM_181786	GLI-Kruppel family member HKR1
142684	RAB40A	NM_080879	RAB40A, member RAS oncogene family	MGC142061|RAR2A|Rar-2	285282	RABL3	NM_173825	RAB, member of RAS oncogene family-like 3
158158	RASEF	NM_152573	RAS and EF-hand domain containing	FLJ31614|RAB45	326624	RAB37	NM_001006638 NM_175738	RAB37, member RAS oncogene family
284459	HKR1	NM_181786	GLI-Kruppel family member HKR1	-	338382	RAB7B	NM_177403	RAB7B, member RAS oncogene family
388965	LOC388965	NULL	FUN14 domain containing 2 pseudogene	MGC39809	339122	RAB43	NM_198490	RAB43, member RAS oncogene family
339122	RAB43	NM_198490	RAB43, member RAS oncogene family	ISY1|MGC90481|RAB11B|RAB41	342945	ZSCAN22	NM_181846	zinc finger and SCAN domain containing 22
389692	MAFA	NM_201589	v-maf musculoaponeurotic fibrosarcoma oncogene homolog A (avian)	RIPE3b1|hMafA	347517	RAB41	NM_001032726	RAB41, member RAS oncogene family
					388965	LOC388965	NULL	FUN14 domain containing 2 pseudogene
342945	ZSCAN22	NM_181846	zinc finger and SCAN domain containing 22	HKR2|MGC126679|MGC138482|ZNF50	389692	MAFA	NM_201589	v-maf musculoaponeurotic fibrosarcoma oncogene homolog A (avian)
					441400	rab1c	NULL	RAB1C, member RAS oncogene family

## Sheet: Ion_channel_connex
Calcium- and sodium-activated potassium channels				SIFT
Family name	Physiological ion	Official IUPHAR receptor name	Human gene symbol	Rat gene symbol	Mouse gene symbol
Calcium- and sodium-activated potassium channels	K+	KCa1.1	KCNMA1	Kcnma1	Kcnma1
Calcium- and sodium-activated potassium channels	K+	KCa2.1	KCNN1	Kcnn1	Kcnn1
Calcium- and sodium-activated potassium channels	K+	KCa2.2	KCNN2	Kcnn2	Kcnn2
Calcium- and sodium-activated potassium channels	K+	KCa2.3	KCNN3	Kcnn3	Kcnn3
Calcium- and sodium-activated potassium channels	K+	KCa3.1	KCNN4	Kcnn4	Kcnn4
Calcium- and sodium-activated potassium channels	K+	KNa1.1	KCNT1	Kcnt1	Kcnt1
Calcium- and sodium-activated potassium channels	K+	KNa1.2	KCNT2	Kcnt2	Kcnt2
Calcium- and sodium-activated potassium channels	K+	KCa5.1	KCNU1	Kcnu1	Kcnu1
CatSper and Two-Pore channels
Family name	Physiological ion	Official IUPHAR receptor name	Human gene symbol	Rat gene symbol	Mouse gene symbol
CatSper and Two-Pore channels	Ca2+	CatSper1	CATSPER1	Catsper1	Catsper1
CatSper and Two-Pore channels	Ca2+	CatSper2	CATSPER2	Catsper2	Catsper2
CatSper and Two-Pore channels	Ca2+	CatSper3	CATSPER3	Catsper3	Catsper3
CatSper and Two-Pore channels	Ca2+	CatSper4	CATSPER4	Catsper4	Catsper4
CatSper and Two-Pore channels	Ca2+	TPC1	TPCN1	Tpcn1	Tpcn1
CatSper and Two-Pore channels	Ca2+	TPC2	TPCN2	Tpcn2	Tpcn2
Cyclic nucleotide-regulated channels
Family name	Physiological ion	Official IUPHAR receptor name	Human gene symbol	Rat gene symbol	Mouse gene symbol
Cyclic nucleotide-regulated channels	See comments below	CNGA1	CNGA1	Cnga1	Cnga1
Cyclic nucleotide-regulated channels	See comments below	CNGA2	CNGA2	Cnga2	Cnga2
Cyclic nucleotide-regulated channels	See comments below	CNGA3	CNGA3	Cnga3	Cnga3
Cyclic nucleotide-regulated channels	See comments below	CNGA4	CNGA4	Cnga4	Cnga4
Cyclic nucleotide-regulated channels	See comments below	CNGB1	CNGB1	Cngb1	Cngb1
Cyclic nucleotide-regulated channels	See comments below	CNGB3	CNGB3	Cngb3	Cngb3
Cyclic nucleotide-regulated channels	See comments below	HCN1	HCN1	Hcn1	Hcn1
Cyclic nucleotide-regulated channels	See comments below	HCN2	HCN2	Hcn2	Hcn2
Cyclic nucleotide-regulated channels	See comments below	HCN3	HCN3	Hcn3	Hcn3
Cyclic nucleotide-regulated channels	See comments below	HCN4	HCN4	Hcn4	Hcn4
Comments: Most of these channels are permeable to sodium, potassium and calcium ions, however the main physiological ion has yet to be definitively established.
Inwardly rectifying potassium channels
Family name	Physiological ion	Official IUPHAR receptor name	Human gene symbol	Rat gene symbol	Mouse gene symbol
Inwardly rectifying potassium channels	K+	Kir1.1	KCNJ1	Kcnj1	Kcnj1
Inwardly rectifying potassium channels	K+	Kir2.1	KCNJ2	Kcnj2	Kcnj2
Inwardly rectifying potassium channels	K+	Kir2.2	KCNJ12	Kcnj12	Kcnj12
Inwardly rectifying potassium channels	K+	Kir2.3	KCNJ4	Kcnj4	Kcnj4
Inwardly rectifying potassium channels	K+	Kir2.4	KCNJ14	Kcnj14	Kcnj14
Inwardly rectifying potassium channels	K+	Kir3.1	KCNJ3	Kcnj3	Kcnj3
Inwardly rectifying potassium channels	K+	Kir3.2	KCNJ6	Kcnj6	Kcnj6
Inwardly rectifying potassium channels	K+	Kir3.3	KCNJ9	Kcnj9	Kcnj9
Inwardly rectifying potassium channels	K+	Kir3.4	KCNJ5	Kcnj5	Kcnj5
Inwardly rectifying potassium channels	K+	Kir4.1	KCNJ10	Kcnj10	Kcnj10
Inwardly rectifying potassium channels	K+	Kir4.2	KCNJ15	Kcnj15	Kcnj15
Inwardly rectifying potassium channels	K+	Kir5.1	KCNJ16	Kcnj16	Kcnj16
Inwardly rectifying potassium channels	K+	Kir6.1	KCNJ8	Kcnj8	Kcnj8
Inwardly rectifying potassium channels	K+	Kir6.2	KCNJ11	Kcnj11	Kcnj11
Inwardly rectifying potassium channels	K+	Kir7.1	KCNJ13	Kcnj13	Kcnj13
Ryanodine receptors
Family name	Physiological ion	Official IUPHAR receptor name	Human gene symbol	Rat gene symbol	Mouse gene symbol
Ryanodine receptors		RyR1	RYR1	Ryr1	Ryr1
Ryanodine receptors		RyR2	RYR2	Ryr2	Ryr2
Ryanodine receptors		RyR3	RYR3	Ryr3	Ryr3
Transient Receptor Potential channels
Family name	Physiological ion	Official IUPHAR receptor name	Human gene symbol	Rat gene symbol	Mouse gene symbol
Transient Receptor Potential channels	See comments below	TRPA1	TRPA1	Trpa1	Trpa1
Transient Receptor Potential channels	See comments below	TRPC1	TRPC1	Trpc1	Trpc1
Transient Receptor Potential channels	See comments below	TRPC2	TRPC2	Trpc2	Trpc2
Transient Receptor Potential channels	See comments below	TRPC3	TRPC3	Trpc3	Trpc3
Transient Receptor Potential channels	See comments below	TRPC4	TRPC4	Trpc4	Trpc4
Transient Receptor Potential channels	See comments below	TRPC5	TRPC5	Trpc5	Trpc5
Transient Receptor Potential channels	See comments below	TRPC6	TRPC6	Trpc6	Trpc6
Transient Receptor Potential channels	See comments below	TRPC7	TRPC7	Trpc7	Trpc7
Transient Receptor Potential channels	See comments below	TRPM1	TRPM1	Trpm1	Trpm1
Transient Receptor Potential channels	See comments below	TRPM2	TRPM2	Trpm2	Trpm2
Transient Receptor Potential channels	See comments below	TRPM3	TRPM3	Trpm3	Trpm3
Transient Receptor Potential channels	See comments below	TRPM4	TRPM4	Trpm4	Trpm4
Transient Receptor Potential channels	See comments below	TRPM5	TRPM5	Trpm5	Trpm5
Transient Receptor Potential channels	See comments below	TRPM6	TRPM6	Trpm6	Trpm6
Transient Receptor Potential channels	See comments below	TRPM7	TRPM7	Trpm7	Trpm7
Transient Receptor Potential channels	See comments below	TRPM8	TRPM8	Trpm8	Trpm8
Transient Receptor Potential channels	See comments below	TRPML1	MCOLN1	Mcoln1	Mcoln1
Transient Receptor Potential channels	See comments below	TRPML2	MCOLN2	Mcoln2	Mcoln2
Transient Receptor Potential channels	See comments below	TRPML3	MCOLN3	Mcoln3	Mcoln3
Transient Receptor Potential channels	See comments below	TRPP1	PKD2	Pkd2	Pkd2
Transient Receptor Potential channels	See comments below	TRPP2	PKD2L1	Pkd2l1	Pkd2l1
Transient Receptor Potential channels	See comments below	TRPP3	PKD2L2	Pkd2l2	Pkd2l2
Transient Receptor Potential channels	See comments below	TRPV1	TRPV1	Trpv1	Trpv1
Transient Receptor Potential channels	See comments below	TRPV2	TRPV2	Trpv2	Trpv2
Transient Receptor Potential channels	See comments below	TRPV3	TRPV3	Trpv3	Trpv3
Transient Receptor Potential channels	See comments below	TRPV4	TRPV4	Trpv4	Trpv4
Transient Receptor Potential channels	See comments below	TRPV5	TRPV5	Trpv5	Trpv5
Transient Receptor Potential channels	See comments below	TRPV6	TRPV6	Trpv6	Trpv6
Comments: Most of these channels are permeable to sodium, potassium and calcium ions, however the main physiological ion has yet to be definitively established.
Two P domain potassium channels
Family name	Physiological ion	Official IUPHAR receptor name	Human gene symbol	Rat gene symbol	Mouse gene symbol
Two P domain potassium channels	K+	K2P1.1	KCNK1	Kcnk1	Kcnk1
Two P domain potassium channels	K+	K2P2.1	KCNK2	Kcnk2	Kcnk2
Two P domain potassium channels	K+	K2P3.1	KCNK3	Kcnk3	Kcnk3
Two P domain potassium channels	K+	K2P4.1	KCNK4	Kcnk4	Kcnk4
Two P domain potassium channels	K+	K2P5.1	KCNK5	Kcnk5	Kcnk5
Two P domain potassium channels	K+	K2P6.1	KCNK6	Kcnk6	Kcnk6
Two P domain potassium channels	K+	K2P7.1	KCNK7	Kcnk7	Kcnk7
Two P domain potassium channels	K+	K2P9.1	KCNK9	Kcnk9	Kcnk9
Two P domain potassium channels	K+	K2P10.1	KCNK10	Kcnk10	Kcnk10
Two P domain potassium channels	K+	K2P12.1	KCNK12	Kcnk12	Kcnk12
Two P domain potassium channels	K+	K2P13.1	KCNK13	Kcnk13	Kcnk13
Two P domain potassium channels	K+	K2P15.1	KCNK15	Kcnk15	Kcnk15
Two P domain potassium channels	K+	K2P16.1	KCNK16	Kcnk16	Kcnk16
Two P domain potassium channels	K+	K2P17.1	KCNK17
Two P domain potassium channels	K+	K2P18.1	KCNK18	Kcnk18	Kcnk18
Voltage-gated calcium channels
Family name	Physiological ion	Official IUPHAR receptor name	Human gene symbol	Rat gene symbol	Mouse gene symbol
Voltage-gated calcium channels	Ca2+	Cav1.1	CACNA1S	Cacna1s	Cacna1s
Voltage-gated calcium channels	Ca2+	Cav1.2	CACNA1C	Cacna1c	Cacna1c
Voltage-gated calcium channels	Ca2+	Cav1.3	CACNA1D	Cacna1d	Cacna1d
Voltage-gated calcium channels	Ca2+	Cav1.4	CACNA1F	Cacna1f	Cacna1f
Voltage-gated calcium channels	Ca2+	Cav2.1	CACNA1A	Cacna1a	Cacna1a
Voltage-gated calcium channels	Ca2+	Cav2.2	CACNA1B	Cacna1b	Cacna1b
Voltage-gated calcium channels	Ca2+	Cav2.3	CACNA1E	Cacna1e	Cacna1e
Voltage-gated calcium channels	Ca2+	Cav3.1	CACNA1G	Cacna1g	Cacna1g
Voltage-gated calcium channels	Ca2+	Cav3.2	CACNA1H	Cacna1h	Cacna1h
Voltage-gated calcium channels	Ca2+	Cav3.3	CACNA1I	Cacna1i	Cacna1i
Voltage-gated potassium channels
Family name	Physiological ion	Official IUPHAR receptor name	Human gene symbol	Rat gene symbol	Mouse gene symbol
Voltage-gated potassium channels	K+	Kv1.1	KCNA1	Kcna1	Kcna1
Voltage-gated potassium channels	K+	Kv1.2	KCNA2	Kcna2	Kcna2
Voltage-gated potassium channels	K+	Kv1.3	KCNA3	Kcna3	Kcna3
Voltage-gated potassium channels	K+	Kv1.4	KCNA4	Kcna4	Kcna4
Voltage-gated potassium channels	K+	Kv1.5	KCNA5	Kcna5	Kcna5
Voltage-gated potassium channels	K+	Kv1.6	KCNA6	Kcna6	Kcna6
Voltage-gated potassium channels	K+	Kv1.7	KCNA7	Kcna7	Kcna7
Voltage-gated potassium channels	K+	Kv1.8	KCNA10	Kcna10	Kcna10
Voltage-gated potassium channels	K+	Kv2.1	KCNB1	Kcnb1	Kcnb1
Voltage-gated potassium channels	K+	Kv2.2	KCNB2	Kcnb2	Kcnb2
Voltage-gated potassium channels	K+	Kv3.1	KCNC1	Kcnc1	Kcnc1
Voltage-gated potassium channels	K+	Kv3.2	KCNC2	Kcnc2	Kcnc2
Voltage-gated potassium channels	K+	Kv3.3	KCNC3	Kcnc3	Kcnc3
Voltage-gated potassium channels	K+	Kv3.4	KCNC4	Kcnc4	Kcnc4
Voltage-gated potassium channels	K+	Kv4.1	KCND1	Kcnd1	Kcnd1
Voltage-gated potassium channels	K+	Kv4.2	KCND2	Kcnd2	Kcnd2
Voltage-gated potassium channels	K+	Kv4.3	KCND3	Kcnd3	Kcnd3
Voltage-gated potassium channels	K+	Kv5.1	KCNF1	Kcnf1	Kcnf1
Voltage-gated potassium channels	K+	Kv6.1	KCNG1	Kcng1	Kcng1
Voltage-gated potassium channels	K+	Kv6.2	KCNG2	Kcng2	Kcng2
Voltage-gated potassium channels	K+	Kv6.3	KCNG3	Kcng3	Kcng3
Voltage-gated potassium channels	K+	Kv6.4	KCNG4	Kcng4	Kcng4
Voltage-gated potassium channels	K+	Kv7.1	KCNQ1	Kcnq1	Kcnq1
Voltage-gated potassium channels	K+	Kv7.2	KCNQ2	Kcnq2	Kcnq2
Voltage-gated potassium channels	K+	Kv7.3	KCNQ3	Kcnq3	Kcnq3
Voltage-gated potassium channels	K+	Kv7.4	KCNQ4	Kcnq4	Kcnq4
Voltage-gated potassium channels	K+	Kv7.5	KCNQ5	Kcnq5	Kcnq5
Voltage-gated potassium channels	K+	Kv8.1	KCNV1	Kcnv1	Kcnv1
Voltage-gated potassium channels	K+	Kv8.2	KCNV2	Kcnv2	Kcnv2
Voltage-gated potassium channels	K+	Kv9.1	KCNS1	Kcns1	Kcns1
Voltage-gated potassium channels	K+	Kv9.2	KCNS2	Kcns2	Kcns2
Voltage-gated potassium channels	K+	Kv9.3	KCNS3	Kcns3	Kcns3
Voltage-gated potassium channels	K+	Kv10.1	KCNH1	Kcnh1	Kcnh1
Voltage-gated potassium channels	K+	Kv10.2	KCNH5	Kcnh5	Kcnh5
Voltage-gated potassium channels	K+	Kv11.1	KCNH2	Kcnh2	Kcnh2
Voltage-gated potassium channels	K+	Kv11.2	KCNH6	Kcnh6	Kcnh6
Voltage-gated potassium channels	K+	Kv11.3	KCNH7	Kcnh7	Kcnh7
Voltage-gated potassium channels	K+	Kv12.1	KCNH8	Kcnh8	Kcnh8
Voltage-gated potassium channels	K+	Kv12.2	KCNH3	Kcnh3	Kcnh3
Voltage-gated potassium channels	K+	Kv12.3	KCNH4	Kcnh4	Kcnh4
Voltage-gated proton channel
Family name	Physiological ion	Official IUPHAR receptor name	Human gene symbol	Rat gene symbol	Mouse gene symbol
Voltage-gated proton channel	H+	Hv1	HVCN1	Hvcn1	Hvcn1
Voltage-gated sodium channels
Family name	Physiological ion	Official IUPHAR receptor name	Human gene symbol	Rat gene symbol	Mouse gene symbol
Voltage-gated sodium channels	Na+	Nav1.1	SCN1A	Scn1a	Scn1a
Voltage-gated sodium channels	Na+	Nav1.2	SCN2A	Scn2a	Scn2a
Voltage-gated sodium channels	Na+	Nav1.3	SCN3A	Scn3a	Scn3a
Voltage-gated sodium channels	Na+	Nav1.4	SCN4A	Scn4a	Scn4a
Voltage-gated sodium channels	Na+	Nav1.5	SCN5A	Scn5a	Scn5a
Voltage-gated sodium channels	Na+	Nav1.6	SCN8A	Scn8a	Scn8a
Voltage-gated sodium channels	Na+	Nav1.7	SCN9A	Scn9a	Scn9a
Voltage-gated sodium channels	Na+	Nav1.8	SCN10A	Scn10a	Scn10a
Voltage-gated sodium channels	Na+	Nav1.9	SCN11A	Scn11a	Scn11a
5-HT3 receptors
Family name	Ligand	Official IUPHAR receptor name	Human gene symbol	Rat gene symbol	Mouse gene symbol
5-HT3 receptors	5-hydroxytryptamine	5-HT3AB
5-HT3 receptors	Ca2+ 5-hydroxytryptamine Mg2+ Zn2+	5-HT3A
5-HT3 receptors	5-hydroxytryptamine	5-HT3A	HTR3A	Htr3a	Htr3a
5-HT3 receptors	5-hydroxytryptamine	5-HT3B	HTR3B	Htr3b	Htr3b
5-HT3 receptors	5-hydroxytryptamine	5-HT3C	HTR3C
5-HT3 receptors	5-hydroxytryptamine	5-HT3D	HTR3D
5-HT3 receptors	5-hydroxytryptamine	5-HT3E	HTR3E
Acid-sensing (proton-gated) ion channels (ASICs)
Family name	Ligand	Official IUPHAR receptor name	Human gene symbol	Rat gene symbol	Mouse gene symbol
Acid-sensing (proton-gated) ion channels (ASICs)	H+	ASIC1	ASIC1	Asic1	Asic1
Acid-sensing (proton-gated) ion channels (ASICs)	H+	ASIC2	ASIC2	Asic2	Asic2
Acid-sensing (proton-gated) ion channels (ASICs)	H+	ASIC3	ASIC3	Asic3	Asic3
Epithelial sodium channel (ENaC)
Family name	Ligand	Official IUPHAR receptor name	Human gene symbol	Rat gene symbol	Mouse gene symbol
Epithelial sodium channel (ENaC)	sodium	ENaCαβγ
Epithelial sodium channel (ENaC)	sodium	ENaC α	SCNN1A	Scnn1a	Scnn1a
Epithelial sodium channel (ENaC)	sodium	ENaC β	SCNN1B	Scnn1b	Scnn1b
Epithelial sodium channel (ENaC)	sodium	ENaC γ	SCNN1G	Scnn1g	Scnn1g
Epithelial sodium channel (ENaC)	sodium	ENaC δ	SCNN1D
GABAA receptors
Family name	Ligand	Official IUPHAR receptor name	Human gene symbol	Rat gene symbol	Mouse gene symbol
GABAA receptors	GABA,5α-pregnan-3α-ol-20-one,tetrahydrodeoxycorticosterone,Zn2+	GABAA receptor α1 subunit	GABRA1	Gabra1	Gabra1
GABAA receptors	GABA,5α-pregnan-3α-ol-20-one,tetrahydrodeoxycorticosterone,Zn2+	GABAA receptor α2 subunit	GABRA2	Gabra2	Gabra2
GABAA receptors	GABA,5α-pregnan-3α-ol-20-one,tetrahydrodeoxycorticosterone,Zn2+	GABAA receptor α3 subunit	GABRA3	Gabra3	Gabra3
GABAA receptors	GABA,5α-pregnan-3α-ol-20-one,tetrahydrodeoxycorticosterone,Zn2+	GABAA receptor α4 subunit	GABRA4	Gabra4	Gabra4
GABAA receptors	GABA,5α-pregnan-3α-ol-20-one,tetrahydrodeoxycorticosterone,Zn2+	GABAA receptor α5 subunit	GABRA5	Gabra5	Gabra5
GABAA receptors	GABA,5α-pregnan-3α-ol-20-one,tetrahydrodeoxycorticosterone,Zn2+	GABAA receptor α6 subunit	GABRA6	Gabra6	Gabra6
GABAA receptors	GABA	GABAA receptor β1 subunit	GABRB1	Gabrb1	Gabrb1
GABAA receptors	GABA	GABAA receptor β2 subunit	GABRB2	Gabrb2	Gabrb2
GABAA receptors	GABA	GABAA receptor β3 subunit	GABRB3	Gabrb3	Gabrb3
GABAA receptors	GABA	GABAA receptor γ1 subunit	GABRG1	Gabrg1	Gabrg1
GABAA receptors	GABA	GABAA receptor γ2 subunit	GABRG2	Gabrg2	Gabrg2
GABAA receptors	GABA	GABAA receptor γ3 subunit	GABRG3	Gabrg3	Gabrg3
GABAA receptors	GABA	GABAA receptor δ subunit	GABRD	Gabrd	Gabrd
GABAA receptors	GABA	GABAA receptor ε subunit	GABRE	Gabre	Gabre
GABAA receptors	GABA	GABAA receptor θ subunit	GABRQ	Gabrq	Gabrq
GABAA receptors	GABA	GABAA receptor π subunit	GABRP	Gabrp	Gabrp
GABAA receptors	GABA	GABAA receptor ρ1 subunit	GABRR1	Gabrr1	Gabrr1
GABAA receptors	GABA	GABAA receptor ρ2 subunit	GABRR2	Gabrr2	Gabrr2
GABAA receptors	GABA	GABAA receptor ρ3 subunit	GABRR3	Gabrr3	Gabrr3
Glycine receptors
Family name	Ligand	Official IUPHAR receptor name	Human gene symbol	Rat gene symbol	Mouse gene symbol
Glycine receptors	Cu2+,glycine,H+,Zn2+	glycine receptor α1 subunit	GLRA1	Glra1	Glra1
Glycine receptors	Cu2+,glycine,,Zn2+	glycine receptor α2 subunit	GLRA2	Glra2	Glra2
Glycine receptors	Cu2+,glycine,,Zn2+	glycine receptor α3 subunit	GLRA3	Glra3	Glra3
Glycine receptors	glycine	glycine receptor α4 subunit (pseudogene in humans)	GLRA4	Glra4	Glra4
Glycine receptors	glycine,Zn2+	glycine receptor β subunit	GLRB	Glrb	Glrb
Glycine receptors	glycine,taurine,Zn2+	Glycine Receptor (All subtypes)
Ionotropic glutamate receptors
Family name	Ligand	Official IUPHAR receptor name	Human gene symbol	Rat gene symbol	Mouse gene symbol
Ionotropic glutamate receptors	L-glutamic acid	GluA1	GRIA1	Gria1	Gria1
Ionotropic glutamate receptors	L-glutamic acid	GluA2	GRIA2	Gria2	Gria2
Ionotropic glutamate receptors	L-glutamic acid	GluA3	GRIA3	Gria3	Gria3
Ionotropic glutamate receptors	L-glutamic acid	GluA4	GRIA4	Gria4	Gria4
Ionotropic glutamate receptors	L-glutamic acid	GluD1	GRID1	Grid1	Grid1
Ionotropic glutamate receptors	L-glutamic acid	GluD2	GRID2	Grid2	Grid2
Ionotropic glutamate receptors	L-glutamic acid	GluK1	GRIK1	Grik1	Grik1
Ionotropic glutamate receptors	L-glutamic acid	GluK2	GRIK2	Grik2	Grik2
Ionotropic glutamate receptors	L-glutamic acid	GluK3	GRIK3	Grik3	Grik3
Ionotropic glutamate receptors	L-glutamic acid	GluK4	GRIK4	Grik4	Grik4
Ionotropic glutamate receptors	L-glutamic acid	GluK5	GRIK5	Grik5	Grik5
Ionotropic glutamate receptors	D-aspartic acid,D-serine,glycine,L-aspartic acid,L-glutamic acid	GluN1	GRIN1	Grin1	Grin1
Ionotropic glutamate receptors	D-aspartic acid,D-serine,glycine,L-aspartic acid,L-glutamic acid	GluN2A	GRIN2A	Grin2a	Grin2a
Ionotropic glutamate receptors	D-aspartic acid	GluN2B	GRIN2B	Grin2b	Grin2b
Ionotropic glutamate receptors	D-aspartic acid	GluN2C	GRIN2C	Grin2c	Grin2c
Ionotropic glutamate receptors	D-aspartic acid	GluN2D	GRIN2D	Grin2d	Grin2d
Ionotropic glutamate receptors	L-glutamic acid	GluN3A	GRIN3A	Grin3a	Grin3a
Ionotropic glutamate receptors	L-glutamic acid	GluN3B	GRIN3B	Grin3b	Grin3b
IP3 receptor
Family name	Ligand	Official IUPHAR receptor name	Human gene symbol	Rat gene symbol	Mouse gene symbol
IP3 receptor	ATP,Ca2+,IP3	IP3R1	ITPR1	Itpr1	Itpr1
IP3 receptor	Ca2+,IP3	IP3R2	ITPR2	Itpr2	Itpr2
IP3 receptor	Ca2+,IP3	IP3R3	ITPR3	Itpr3	Itpr3
Nicotinic acetylcholine receptors
Family name	Ligand	Official IUPHAR receptor name	Human gene symbol	Rat gene symbol	Mouse gene symbol
Nicotinic acetylcholine receptors	acetylcholine	nicotinic acetylcholine receptor α1 subunit	CHRNA1	Chrna1	Chrna1
Nicotinic acetylcholine receptors	acetylcholine	nicotinic acetylcholine receptor α2 subunit	CHRNA2	Chrna2	Chrna2
Nicotinic acetylcholine receptors	acetylcholine	nicotinic acetylcholine receptor α3 subunit	CHRNA3	Chrna3	Chrna3
Nicotinic acetylcholine receptors	acetylcholine	nicotinic acetylcholine receptor α4 subunit	CHRNA4	Chrna4	Chrna4
Nicotinic acetylcholine receptors	acetylcholine	nicotinic acetylcholine receptor α5 subunit	CHRNA5	Chrna5	Chrna5
Nicotinic acetylcholine receptors	acetylcholine	nicotinic acetylcholine receptor α6 subunit	CHRNA6	Chrna6	Chrna6
Nicotinic acetylcholine receptors	acetylcholine	nicotinic acetylcholine receptor α7 subunit	CHRNA7	Chrna7	Chrna7
Nicotinic acetylcholine receptors		nicotinic acetylcholine receptor α8 subunit (avian)
Nicotinic acetylcholine receptors	acetylcholine	nicotinic acetylcholine receptor α9 subunit	CHRNA9	Chrna9	Chrna9
Nicotinic acetylcholine receptors	acetylcholine	nicotinic acetylcholine receptor α10 subunit	CHRNA10	Chrna10	Chrna10
Nicotinic acetylcholine receptors	acetylcholine	nicotinic acetylcholine receptor β1 subunit	CHRNB1	Chrnb1	Chrnb1
Nicotinic acetylcholine receptors	acetylcholine	nicotinic acetylcholine receptor β2 subunit	CHRNB2	Chrnb2	Chrnb2
Nicotinic acetylcholine receptors	acetylcholine	nicotinic acetylcholine receptor β3 subunit	CHRNB3	Chrnb3	Chrnb3
Nicotinic acetylcholine receptors	acetylcholine	nicotinic acetylcholine receptor β4 subunit	CHRNB4	Chrnb4	Chrnb4
Nicotinic acetylcholine receptors	acetylcholine	nicotinic acetylcholine receptor γ subunit	CHRNG	Chrng	Chrng
Nicotinic acetylcholine receptors	acetylcholine	nicotinic acetylcholine receptor δ subunit	CHRND	Chrnd	Chrnd
Nicotinic acetylcholine receptors	acetylcholine	nicotinic acetylcholine receptor ε subunit	CHRNE	Chrne	Chrne
P2X receptors
Family name	Ligand	Official IUPHAR receptor name	Human gene symbol	Rat gene symbol	Mouse gene symbol
P2X receptors	ATP	P2X1	P2RX1	P2rx1	P2rx1
P2X receptors	ATP	P2X2	P2RX2	P2rx2	P2rx2
P2X receptors	ATP	P2X3	P2RX3	P2rx3	P2rx3
P2X receptors	ATP	P2X4	P2RX4	P2rx4	P2rx4
P2X receptors	ATP	P2X5	P2RX5	P2rx5	P2rx5
P2X receptors	ATP	P2X6	P2RX6	P2rx6	P2rx6
P2X receptors	ATP	P2X7	P2RX7	P2rx7	P2rx7
ZAC
Family name	Ligand	Official IUPHAR receptor name	Human gene symbol	Rat gene symbol	Mouse gene symbol
ZAC	Cu2+,H+,Zn2+	ZAC	ZACN
Aquaporins
Family name		Official IUPHAR receptor name	Human gene symbol	Rat gene symbol	Mouse gene symbol
Aquaporins		AQP0	MIP	Mip	Mip
Aquaporins		AQP1	AQP1	Aqp1	Aqp1
Aquaporins		AQP2	AQP2	Aqp2	Aqp2
Aquaporins		AQP3	AQP3	Aqp3	Aqp3
Aquaporins		AQP4	AQP4	Aqp4	Aqp4
Aquaporins		AQP5	AQP5	Aqp5	Aqp5
Aquaporins		AQP6	AQP6	Aqp6	Aqp6
Aquaporins		AQP7	AQP7	Aqp7	Aqp7
Aquaporins		AQP8	AQP8	Aqp8	Aqp8
Aquaporins		AQP9	AQP9	Aqp9	Aqp9
Aquaporins		AQP10	AQP10
Aquaporins		AQP11	AQP11	Aqp11	Aqp11
Calcium activated chloride channel
Family name		Official IUPHAR receptor name	Human gene symbol	Rat gene symbol	Mouse gene symbol
Calcium activated chloride channel		CaCC	ANO1	Ano1	Ano1
CFTR
Family name		Official IUPHAR receptor name	Human gene symbol	Rat gene symbol	Mouse gene symbol
CFTR		CFTR	CFTR	Cftr	Cftr
ClC family
Family name		Official IUPHAR receptor name	Human gene symbol	Rat gene symbol	Mouse gene symbol
ClC family		ClC-1	CLCN1	Clcn1	Clcn1
ClC family		ClC-2	CLCN2	Clcn2	Clcn2
ClC family		ClC-Ka	CLCNKA	Clcnka	Clcnka
ClC family		ClC-Kb	CLCNKB	Clcnkb	Clcnkb
ClC family		ClC-3	CLCN3	Clcn3	Clcn3
ClC family		ClC-4	CLCN4	Clcn4	Clcn4
ClC family		ClC-5	CLCN5	Clcn5	Clcn5
ClC family		ClC-6	CLCN6	Clcn6	Clcn6
ClC family		ClC-7	CLCN7	Clcn7	Clcn7
Connexins and Pannexins
Family name		Official IUPHAR receptor name	Human gene symbol	Rat gene symbol	Mouse gene symbol
Connexins and Pannexins		Cx23	GJE1	Gje1	Gje1
Connexins and Pannexins		Cx25	GJB7
Connexins and Pannexins		Cx26	GJB2	Gjb2	Gjb2
Connexins and Pannexins		Cx30	GJB6	Gjb6	Gjb6
Connexins and Pannexins		Cx30.2	GJC3	Gjc3	Gjc3
Connexins and Pannexins		Cx30.3	GJB4	Gjb4	Gjb4
Connexins and Pannexins		Cx31	GJB3	Gjb3	Gjb3
Connexins and Pannexins		Cx31.1	GJB5	Gjb5	Gjb5
Connexins and Pannexins		Cx31.9	GJD3	Gjd3	Gjd3
Connexins and Pannexins		Cx32	GJB1	Gjb1	Gjb1
Connexins and Pannexins		Cx36	GJD2	Gjd2	Gjd2
Connexins and Pannexins		Cx37	GJA4	Gja4	Gja4
Connexins and Pannexins		Cx40	GJA5	Gja5	Gja5
Connexins and Pannexins		Cx40.1	GJD4	Gjd4	Gjd4
Connexins and Pannexins		Cx43	GJA1	Gja1	Gja1
Connexins and Pannexins		Cx45	GJC1	Gjc1	Gjc1
Connexins and Pannexins		Cx46	GJA3	Gja3	Gja3
Connexins and Pannexins		Cx47	GJC2	Gjc2	Gjc2
Connexins and Pannexins		Cx50	GJA8	Gja8	Gja8
Connexins and Pannexins		Cx59	GJA9
Connexins and Pannexins		Cx62	GJA10	Gja10	Gja10
Connexins and Pannexins		Px1	PANX1	Panx1	Panx1
Connexins and Pannexins		Px2	PANX2	Panx2	Panx2
Connexins and Pannexins		Px3	PANX3	Panx3	Panx3
Maxi chloride channel
Family name		Official IUPHAR receptor name	Human gene symbol	Rat gene symbol	Mouse gene symbol
Maxi chloride channel		Maxi Cl-
Orai channels
Family name		Official IUPHAR receptor name	Human gene symbol	Rat gene symbol	Mouse gene symbol
Orai channels		Orai1	ORAI1	Orai1	Orai1
Orai channels		Orai2	ORAI2	Orai2	Orai2
Orai channels		Orai3	ORAI3	Orai3	Orai3
Piezo channels
Family name		Official IUPHAR receptor name	Human gene symbol	Rat gene symbol	Mouse gene symbol
Piezo channels		Piezo1	PIEZO1	Piezo1	Piezo1
Piezo channels		Piezo2	PIEZO2	Piezo2	Piezo2
Sodium leak channel, non-selective
Family name		Official IUPHAR receptor name	Human gene symbol	Rat gene symbol	Mouse gene symbol
Sodium leak channel, non-selective		Navi2.1	NALCN	Nalcn	Nalcn
Volume regulated chloride channels
Family name		Official IUPHAR receptor name	Human gene symbol	Rat gene symbol	Mouse gene symbol

## Sheet: Secreted_protein
Gene	Gene synonym	Ensembl	Gene description	Uniprot	Chromosome	Position	Protein class	Biological process	Molecular function	Disease involvement	Evidence	HPA evidence	UniProt evidence	NeXtProt evidence	MS evidence	RNA tissue specificity	RNA tissue distribution	RNA tissue specificity score	RNA tissue specific NX	RNA cell line specificity	RNA cell line distribution	RNA cell line specificity score	RNA cell line specific NX	RNA cancer specificity	RNA cancer distribution	RNA cancer specificity score	RNA cancer specific FPKM	RNA brain regional specificity	RNA brain regional distribution	RNA brain regional specificity score	RNA brain regional specific NX	RNA blood cell specificity	RNA blood cell distribution	RNA blood cell specificity score	RNA blood cell specific NX	RNA blood lineage specificity	RNA blood lineage distribution	RNA blood lineage specificity score	RNA blood lineage specific NX	RNA mouse brain regional specificity	RNA mouse brain regional distribution	RNA mouse brain regional specificity score	RNA mouse brain regional specific pTPM	RNA pig brain regional specificity	RNA pig brain regional distribution	RNA pig brain regional specificity score	RNA pig brain regional specific pTPM	Antibody	Reliability (IH)
A1BG		ENSG00000121410	Alpha-1-B glycoprotein	P04217	19	58345178-58353499	Plasma proteins, Predicted intracellular proteins, Predicted secreted proteins				Evidence at protein level	Evidence at protein level	Evidence at protein level	Evidence at protein level	Evidence at protein level	Tissue enriched	Detected in some	180	liver: 299.6	Cell line enhanced	Detected in some		HEK 293: 5.0;Hep G2: 4.8;REH: 6.4;U-266/70: 4.8	Cancer enriched	Detected in single	85	liver cancer: 22.3	Not detected	Not detected			Cell type enhanced	Detected in some		plasmacytoid DC: 1.6	Low lineage specificity	Detected in many							Low region specificity	Detected in all			CAB016673, HPA044252	Supported
A2M	CPAMD5, FWP007, S863-7	ENSG00000175899	Alpha-2-macroglobulin	P01023	12	9067664-9116229	Cancer-related genes, Candidate cardiovascular disease genes, Plasma proteins, Predicted secreted proteins		Protease inhibitor, Serine protease inhibitor	Cancer-related genes	Evidence at protein level	Evidence at protein level	Evidence at protein level	Evidence at protein level	Evidence at protein level	Tissue enhanced	Detected in many		liver: 231.0;lung: 227.4	Group enriched	Detected in some	5	AF22: 111.0;ASC diff: 33.0;Hep G2: 89.4;SK-MEL-30: 32.1	Low cancer specificity	Detected in all			Low region specificity	Detected in all			Cell type enhanced	Detected in some		gdT-cell: 4.4	Group enriched	Detected in many	7	dendritic cells: 1.4;T-cells: 4.4	Low region specificity	Detected in many			Low region specificity	Detected in many			HPA002265, CAB017621	Supported
A2ML1	CPAMD9, FLJ25179, p170	ENSG00000166535	Alpha-2-macroglobulin like 1	A8K2U0	12	8822472-8887001	Predicted intracellular proteins, Predicted secreted proteins		Protease inhibitor, Serine protease inhibitor		Evidence at protein level	Evidence at protein level	Evidence at protein level	Evidence at protein level	Evidence at protein level	Tissue enhanced	Detected in some		esophagus: 131.6;lymphoid tissue: 67.9;tongue: 54.7	Cell line enhanced	Detected in some		HMC-1: 12.1;hTCEpi: 6.0;SK-BR-3: 15.1	Cancer enhanced	Detected in many		head and neck cancer: 39.9	Not detected	Not detected			Low cell type specificity	Detected in many			Low lineage specificity	Detected in many											HPA038847, HPA038848	Enhanced
AADACL2	MGC72001	ENSG00000197953	Arylacetamide deacetylase like 2	Q6P093	3	151733916-151761339	Predicted secreted proteins		Hydrolase		Evidence at transcript level	Evidence at transcript level	Evidence at transcript level	Evidence at transcript level		Group enriched	Detected in some	10	placenta: 8.6;skin 1: 26.1;tongue: 22.2	Cell line enriched	Detected in single	5	hTCEpi: 1.7	Not detected	Not detected			Not detected	Not detected			Not detected	Not detected			Not detected	Not detected			Not detected	Not detected			Not detected	Not detected
ABHD15		ENSG00000168792	Abhydrolase domain containing 15	Q6UXT9	17	29560547-29567137	Predicted secreted proteins		Hydrolase		Evidence at protein level	Evidence at transcript level	Evidence at protein level	Evidence at protein level	Evidence at protein level	Low tissue specificity	Detected in all			Low cell line specificity	Detected in many			Low cancer specificity	Detected in all			Low region specificity	Detected in all			Group enriched	Detected in many	5	basophil: 11.1;MAIT T-cell: 5.0;NK-cell: 7.2;plasmacytoid DC: 17.0	Low lineage specificity	Detected in many			Low region specificity	Detected in single			Low region specificity	Detected in all			HPA014470	Approved
ABI3BP	DKFZP586L2024, NESHBP, TARSH	ENSG00000154175	ABI family member 3 binding protein	Q7Z7G0	3	100749156-100993515	Disease related genes, Plasma proteins, Predicted intracellular proteins, Predicted secreted proteins			Disease mutation	Evidence at protein level	Evidence at transcript level	Evidence at protein level	Evidence at protein level	Evidence at protein level	Low tissue specificity	Detected in many			Cell line enhanced	Detected in some		ASC TERT1: 47.3;hTEC/SVTERT24-B: 84.1;hTERT-HME1: 85.4;TIME: 182.9	Low cancer specificity	Detected in many			Low region specificity	Detected in all			Not detected	Not detected			Not detected	Not detected			Group enriched	Detected in many	4	amygdala: 4.0;basal ganglia: 15.3;cerebellum: 5.8;cerebral cortex: 13.1;olfactory region: 13.7	Low region specificity	Detected in all			HPA044127	Uncertain
ABO	A3GALNT, A3GALT1	ENSG00000175164	ABO, alpha 1-3-N-acetylgalactosaminyltransferase and alpha 1-3-galactosyltransferase		9	133250401-133275219	Predicted membrane proteins, Predicted secreted proteins				Evidence at transcript level	Evidence at transcript level				Tissue enhanced	Detected in many		intestine: 28.2	Group enriched	Detected in some	6	K-562: 19.9;RT4: 7.8	Low cancer specificity	Detected in many							Group enriched	Detected in some	8	basophil: 2.1;eosinophil: 3.0;naive B-cell: 2.2	Group enriched	Detected in many	8	B-cells: 2.2;granulocytes: 3.0	Not detected	Not detected
AC008687.1		ENSG00000267335			19	49022953-49036895	Predicted intracellular proteins, Predicted secreted proteins				Evidence at transcript level	Evidence at transcript level				Group enriched	Detected in some	7	pancreas: 8.2;pituitary gland: 19.9	Cell line enhanced	Detected in some		HMC-1: 7.2;U-251 MG: 10.4	Not detected	Not detected							Not detected	Not detected			Not detected	Not detected											HPA038925	Uncertain
AC233755.1		ENSG00000275063	Immunoglobulin heavy variable 4-38-2	P0DP08	Unmapped	41444-41876	Predicted secreted proteins	Adaptive immunity, Immunity			Evidence at protein level	Evidence at transcript level	No human protein/transcript evidence	Evidence at protein level		Group enriched	Detected in many	4	blood: 75.1;intestine: 32.1;lymphoid tissue: 37.1;urinary bladder: 45.9	Cell line enriched	Detected in some	8	REH: 54.7									Group enriched	Detected in some	363	memory B-cell: 75.1;naive B-cell: 42.7	Lineage enriched	Detected in single	463	B-cells: 75.1
ACAN	AGC1, CSPG1, CSPGCP, MSK16	ENSG00000157766	Aggrecan		15	88803442-88875354	Predicted intracellular proteins, Predicted secreted proteins				Evidence at protein level	Evidence at protein level				Low tissue specificity	Detected in many			Cell line enriched	Detected in some	5	WM-115: 22.4	Low cancer specificity	Detected in many			Low region specificity	Detected in many			Cell type enhanced	Detected in single		basophil: 1.5	Low lineage specificity	Detected in single			Low region specificity	Detected in many			Not detected	Not detected			CAB016377, HPA038241, HPA038242	Enhanced
ACE	ACE1, CD143, DCP1	ENSG00000159640	Angiotensin I converting enzyme	P12821	17	63477061-63498380	Candidate cardiovascular disease genes, CD markers, Disease related genes, Enzymes, FDA approved drug targets, Plasma proteins, Predicted intracellular proteins, Predicted membrane proteins, Predicted secreted proteins		Carboxypeptidase, Hydrolase, Metalloprotease, Protease	FDA approved drug targets	Evidence at protein level	Evidence at protein level	Evidence at protein level	Evidence at protein level	Evidence at protein level	Tissue enriched	Detected in many	5	intestine: 205.6	Group enriched	Detected in some	4	ASC TERT1: 35.9;HUVEC TERT2: 18.3	Low cancer specificity	Detected in all			Low region specificity	Detected in some			Cell type enhanced	Detected in some		memory B-cell: 3.7	Group enriched	Detected in many	23	B-cells: 3.7;monocytes: 2.0;T-cells: 1.9									CAB002426, CAB002921, HPA029298, HPA069790	Enhanced
ACE2		ENSG00000130234	Angiotensin I converting enzyme 2	Q9BYF1	X	15561033-15602148	Enzymes, FDA approved drug targets, Predicted membrane proteins, Predicted secreted proteins	Host-virus interaction	Carboxypeptidase, Host cell receptor for virus entry, Hydrolase, Metalloprotease, Protease, Receptor	FDA approved drug targets	Evidence at protein level	Evidence at protein level	Evidence at protein level	Evidence at protein level	Evidence at protein level	Tissue enriched	Detected in many	5	intestine: 122.0	Cell line enhanced	Detected in some		BEWO: 2.4;HaCaT: 4.1;Hep G2: 2.4;NB-4: 2.2;RPMI-8226: 2.0;RT4: 2.4;SH-SY5Y: 2.8	Cancer enhanced	Detected in many		renal cancer: 26.9	Not detected	Not detected			Not detected	Not detected			Not detected	Not detected			Low region specificity	Detected in all			Not detected	Not detected			HPA000288, CAB026174	Enhanced
ACP7	FLJ16165, PAPL, PAPL1	ENSG00000183760	Acid phosphatase 7, tartrate resistant (putative)	Q6ZNF0	19	39083913-39111493	Enzymes, Predicted intracellular proteins, Predicted secreted proteins		Hydrolase		Evidence at protein level	Evidence at transcript level	Evidence at transcript level	Evidence at protein level	Evidence at protein level	Group enriched	Detected in some	7	brain: 15.2;lymphoid tissue: 6.1;skin 1: 14.1;tongue: 5.5	Cell line enriched	Detected in some	5	U-87 MG: 31.2	Group enriched	Detected in some	5	cervical cancer: 0.8;head and neck cancer: 2.6;lung cancer: 1.4;melanoma: 1.0;urothelial cancer: 1.0	Low region specificity	Detected in many			Not detected	Not detected			Not detected	Not detected			Low region specificity	Detected in many			Not detected	Not detected			HPA042613	Uncertain
ACPP	ACP-3, ACP3, PAP	ENSG00000014257	Acid phosphatase, prostate	P15309	3	132317367-132368298	Cancer-related genes, Enzymes, Plasma proteins, Predicted intracellular proteins, Predicted membrane proteins, Predicted secreted proteins		Hydrolase	Cancer-related genes	Evidence at protein level	Evidence at protein level	Evidence at protein level	Evidence at protein level	Evidence at protein level	Tissue enriched	Detected in many	8	prostate: 345.2	Cell line enhanced	Detected in some		BJ hTERT+: 10.2;NB-4: 7.7;RPMI-8226: 32.3;U-698: 9.4;U-87 MG: 9.0	Cancer enriched	Detected in many	275	prostate cancer: 1227.2	Low region specificity	Detected in single			Cell type enhanced	Detected in many		eosinophil: 43.1	Low lineage specificity	Detected in many			Low region specificity	Detected in some							CAB000071, HPA004335, HPA063916	Enhanced
ACR		ENSG00000100312	Acrosin	P10323	22	50738196-50745334	Enzymes, Predicted secreted proteins		Hydrolase, Protease, Serine protease		Evidence at protein level	Evidence at protein level	Evidence at transcript level	Evidence at protein level	Evidence at protein level	Tissue enriched	Detected in some	87	testis: 106.3	Cell line enhanced	Detected in some		Hep G2: 1.7;HUVEC TERT2: 1.1;NTERA-2: 1.7;TIME: 1.4	Not detected	Not detected			Not detected	Not detected			Not detected	Not detected			Not detected	Not detected			Low region specificity	Detected in many			Low region specificity	Detected in single			HPA048687	Enhanced
ADA2	ADGF, CECR1, IDGFL	ENSG00000093072	Adenosine deaminase 2	Q9NZK5	22	17178790-17221989	Disease related genes, Enzymes, Plasma proteins, Potential drug targets, Predicted intracellular proteins, Predicted secreted proteins		Heparin-binding, Hydrolase	Disease mutation	Evidence at protein level	Evidence at transcript level	Evidence at protein level	Evidence at protein level	Evidence at protein level	Tissue enhanced	Detected in many		lymphoid tissue: 63.0	Cell line enhanced	Detected in some		CAPAN-2: 13.0;EFO-21: 11.5;HUVEC TERT2: 12.4;Karpas-707: 22.1;MOLT-4: 20.5;U-266/70: 12.6;U-937: 20.7	Low cancer specificity	Detected in all			Low region specificity	Detected in all			Low cell type specificity	Detected in all			Low lineage specificity	Detected in all							Low region specificity	Detected in all			HPA007888	Uncertain
ADAM12	MCMPMltna, MLTN	ENSG00000148848	ADAM metallopeptidase domain 12	O43184	10	126012381-126388455	Predicted membrane proteins, Predicted secreted proteins, Transporters	Cell adhesion	Hydrolase, Metalloprotease, Protease		Evidence at protein level	Evidence at protein level	Evidence at protein level	Evidence at protein level	Evidence at protein level	Tissue enriched	Detected in many	50	placenta: 487.4	Cell line enhanced	Detected in many		fHDF/TERT166: 46.4;hTEC/SVTERT24-B: 29.2;U-2197: 28.8;U-251 MG: 25.7;U-87 MG: 22.1	Low cancer specificity	Detected in many			Low region specificity	Detected in single			Cell type enriched	Detected in some	5	MAIT T-cell: 9.8	Lineage enriched	Detected in single	98	T-cells: 9.8	Low region specificity	Detected in all			Low region specificity	Detected in some			HPA030866, HPA030867, HPA030868	Enhanced
ADAM28	ADAM23, eMDCII, MDC-Lm, MDC-Ls	ENSG00000042980	ADAM metallopeptidase domain 28	Q9UKQ2	8	24294040-24359018	Plasma proteins, Predicted membrane proteins, Predicted secreted proteins, Transporters		Hydrolase, Metalloprotease, Protease		Evidence at protein level	Evidence at protein level	Evidence at transcript level	Evidence at protein level	Evidence at protein level	Tissue enhanced	Detected in many		epididymis: 133.1	Cell line enriched	Detected in some	8	CAPAN-2: 24.7	Low cancer specificity	Detected in many			Low region specificity	Detected in many			Cell type enhanced	Detected in many		memory B-cell: 24.9;naive B-cell: 32.2	Low lineage specificity	Detected in many			Not detected	Not detected			Low region specificity	Detected in all			HPA074034	Enhanced
ADAM9	CORD9, KIAA0021, MCMP, MDC9, Mltng	ENSG00000168615	ADAM metallopeptidase domain 9	Q13443	8	38996869-39105144	Cancer-related genes, Disease related genes, Plasma proteins, Predicted membrane proteins, Predicted secreted proteins		Hydrolase, Metalloprotease, Protease	Cancer-related genes, Cone-rod dystrophy	Evidence at protein level	Evidence at transcript level	Evidence at protein level	Evidence at protein level	Evidence at protein level	Low tissue specificity	Detected in all			Low cell line specificity	Detected in all			Low cancer specificity	Detected in all			Low region specificity	Detected in all			Cell type enhanced	Detected in many		classical monocyte: 11.4	Low lineage specificity	Detected in many			Low region specificity	Detected in all			Low region specificity	Detected in all			HPA004000
ADAMDEC1	M12.219	ENSG00000134028	ADAM like decysin 1	O15204	8	24384285-24406013	Plasma proteins, Predicted intracellular proteins, Predicted secreted proteins		Hydrolase, Metalloprotease, Protease		Evidence at protein level	Evidence at transcript level	Evidence at protein level	Evidence at protein level	Evidence at protein level	Group enriched	Detected in some	17	intestine: 126.7;lymphoid tissue: 46.3	Cell line enriched	Detected in some	4	U-266/70: 15.2	Low cancer specificity	Detected in all			Not detected	Not detected			Cell type enhanced	Detected in some		eosinophil: 4.5	Group enriched	Detected in many	7	B-cells: 2.7;granulocytes: 4.5;monocytes: 2.1	Not detected	Not detected			Low region specificity	Detected in all
ADAMTS1	C3-C5, KIAA1346, METH1	ENSG00000154734	ADAM metallopeptidase with thrombospondin type 1 motif 1	Q9UHI8	21	26835747-26845409	Cancer-related genes, Plasma proteins, Predicted intracellular proteins, Predicted membrane proteins, Predicted secreted proteins, Transporters		Heparin-binding, Hydrolase, Metalloprotease, Protease	Cancer-related genes	Evidence at protein level	Evidence at transcript level	Evidence at protein level	Evidence at protein level	Evidence at protein level	Tissue enhanced	Detected in many		ovary: 112.8	Cell line enhanced	Detected in many		ASC diff: 60.9;BJ: 71.0;hTEC/SVTERT24-B: 49.0;hTERT-HME1: 44.6;RPTEC TERT1: 41.6	Low cancer specificity	Detected in all			Low region specificity	Detected in all			Group enriched	Detected in some	6	gdT-cell: 8.0;NK-cell: 9.0	Group enriched	Detected in many	85	NK-cells: 9.0;T-cells: 8.0	Low region specificity	Detected in all			Low region specificity	Detected in some			CAB016394, HPA031498	Uncertain
ADAMTS10	ADAM-TS10	ENSG00000142303	ADAM metallopeptidase with thrombospondin type 1 motif 10	Q9H324	19	8580242-8610735	Disease related genes, Predicted intracellular proteins, Predicted secreted proteins		Hydrolase, Metalloprotease, Protease	Disease mutation, Dwarfism	Evidence at protein level	Evidence at transcript level	Evidence at protein level	Evidence at protein level		Low tissue specificity	Detected in all			Cell line enhanced	Detected in some		HeLa: 4.5;NB-4: 27.9;REH: 7.4	Low cancer specificity	Detected in all			Low region specificity	Detected in all			Cell type enhanced	Detected in single		gdT-cell: 1.0	Low lineage specificity	Detected in single			Region enriched	Detected in single	5	cerebellum: 5.4	Low region specificity	Detected in all			HPA040223	Uncertain
ADAMTS12		ENSG00000151388	ADAM metallopeptidase with thrombospondin type 1 motif 12	P58397	5	33523535-33892192	Plasma proteins, Predicted secreted proteins		Hydrolase, Metalloprotease, Protease		Evidence at protein level	Evidence at transcript level	Evidence at protein level	Evidence at protein level	Evidence at protein level	Low tissue specificity	Detected in many			Cell line enhanced	Detected in many		ASC diff: 17.3;BJ hTERT+: 15.7;hTEC/SVTERT24-B: 22.6;U-2 OS: 17.5	Low cancer specificity	Detected in many			Low region specificity	Detected in some			Not detected	Not detected			Not detected	Not detected			Low region specificity	Detected in single			Low region specificity	Detected in all			HPA035973, HPA075079	Uncertain
ADAMTS13	C9orf8, DKFZp434C2322, FLJ42993, MGC118899, MGC118900, TTP, vWF-CP, VWFCP	ENSG00000160323	ADAM metallopeptidase with thrombospondin type 1 motif 13	Q76LX8	9	133414358-133459402	Disease related genes, Enzymes, Plasma proteins, Potential drug targets, Predicted intracellular proteins, Predicted secreted proteins	Blood coagulation, Hemostasis	Hydrolase, Metalloprotease, Protease	Disease mutation	Evidence at protein level	Evidence at transcript level	Evidence at protein level	Evidence at protein level	Evidence at protein level	Tissue enriched	Detected in many	8	liver: 53.7	Cell line enhanced	Detected in many		SH-SY5Y: 6.9	Low cancer specificity	Detected in many			Low region specificity	Detected in all			Cell type enriched	Detected in single	4	basophil: 2.3	Lineage enriched	Detected in single	4	granulocytes: 2.3	Low region specificity	Detected in many			Low region specificity	Detected in many			HPA042014, HPA042844, HPA052077	Approved
ADAMTS14		ENSG00000138316	ADAM metallopeptidase with thrombospondin type 1 motif 14	Q8WXS8	10	70672803-70762441	Cancer-related genes, Plasma proteins, Predicted secreted proteins	Collagen degradation	Hydrolase, Metalloprotease, Protease	Cancer-related genes	Evidence at protein level	Evidence at transcript level	Evidence at transcript level	Evidence at protein level	Evidence at protein level	Tissue enhanced	Detected in many		brain: 13.4;gallbladder: 12.3;placenta: 13.5	Cell line enhanced	Detected in some		CAPAN-2: 10.2;K-562: 11.4;RH-30: 6.2;U-138 MG: 10.3	Low cancer specificity	Detected in many			Low region specificity	Detected in all			Cell type enhanced	Detected in single		intermediate monocyte: 1.1	Lineage enriched	Detected in single	11	monocytes: 1.1	Region enriched	Detected in single	5	hippocampal formation: 0.4	Low region specificity	Detected in many
ADAMTS15		ENSG00000166106	ADAM metallopeptidase with thrombospondin type 1 motif 15	Q8TE58	11	130448974-130476641	Predicted secreted proteins		Hydrolase, Metalloprotease, Protease		Evidence at protein level	Evidence at transcript level	Evidence at transcript level	Evidence at protein level	Evidence at protein level	Tissue enhanced	Detected in many		adipose tissue: 47.4	Cell line enhanced	Detected in some		ASC diff: 36.0;ASC TERT1: 21.7;EFO-21: 18.1	Low cancer specificity	Detected in many			Low region specificity	Detected in single			Not detected	Not detected			Not detected	Not detected			Low region specificity	Detected in many			Low region specificity	Detected in many			HPA042867	Uncertain
ADAMTS16	ADAMTS16s	ENSG00000145536	ADAM metallopeptidase with thrombospondin type 1 motif 16	Q8TE57	5	5140330-5320304	Predicted secreted proteins		Hydrolase, Metalloprotease, Protease		Evidence at protein level	Evidence at protein level	Evidence at transcript level	Evidence at protein level	Evidence at protein level	Tissue enhanced	Detected in many		brain: 20.4;ovary: 16.3	Cell line enhanced	Detected in some		hTEC/SVTERT24-B: 6.2;U-2 OS: 4.9;U-2197: 9.1;U-87 MG: 4.7	Low cancer specificity	Detected in many			Group enriched	Detected in many	5	cerebellum: 20.4;cerebral cortex: 5.2	Cell type enriched	Detected in single	10	NK-cell: 3.6	Lineage enriched	Detected in single	10	NK-cells: 3.6	Low region specificity	Detected in many			Low region specificity	Detected in some			HPA067668
ADAMTS17	FLJ16363, FLJ32769	ENSG00000140470	ADAM metallopeptidase with thrombospondin type 1 motif 17	Q8TE56	15	99971589-100342005	Disease related genes, Predicted intracellular proteins, Predicted secreted proteins		Hydrolase, Metalloprotease, Protease	Deafness, Dwarfism	Evidence at protein level	Evidence at transcript level	Evidence at transcript level	Evidence at protein level	Evidence at protein level	Tissue enhanced	Detected in many		lymphoid tissue: 20.1	Cell line enhanced	Detected in some		HEK 293: 12.0;RPMI-8226: 4.5;SK-BR-3: 4.6;SK-MEL-30: 5.9;WM-115: 5.5	Low cancer specificity	Detected in many			Low region specificity	Detected in many			Cell type enhanced	Detected in single		basophil: 1.4	Low lineage specificity	Detected in single			Low region specificity	Detected in all			Low region specificity	Detected in some			HPA062487
ADAMTS18	ADAMTS21	ENSG00000140873	ADAM metallopeptidase with thrombospondin type 1 motif 18	Q8TE60	16	77247813-77435114	Cancer-related genes, Disease related genes, Predicted intracellular proteins, Predicted secreted proteins		Hydrolase, Metalloprotease, Protease	Cancer-related genes, Disease mutation	Evidence at protein level	Evidence at transcript level	Evidence at protein level	Evidence at protein level		Group enriched	Detected in some	8	adipose tissue: 16.1;brain: 31.9;placenta: 27.6	Group enriched	Detected in some	8	HUVEC TERT2: 12.1;TIME: 3.7;U-87 MG: 7.4	Low cancer specificity	Detected in single			Region enriched	Detected in all	5	cerebellum: 31.9	Not detected	Not detected			Not detected	Not detected			Region enriched	Detected in single	5	cerebellum: 3.7	Not detected	Not detected			HPA044326	Uncertain
ADAMTS19		ENSG00000145808	ADAM metallopeptidase with thrombospondin type 1 motif 19	Q8TE59	5	129460265-129738683	Predicted secreted proteins		Hydrolase, Metalloprotease, Protease		Evidence at protein level	Evidence at transcript level	Evidence at transcript level	Evidence at protein level	Evidence at protein level	Tissue enhanced	Detected in some		cervix, uterine: 16.6;endometrium 1: 14.6;smooth muscle: 9.0	Group enriched	Detected in some	8	MCF7: 11.7;SH-SY5Y: 27.0	Cancer enhanced	Detected in some		endometrial cancer: 1.7	Low region specificity	Detected in many			Not detected	Not detected			Not detected	Not detected			Region enriched	Detected in single	5	olfactory region: 4.8	Low region specificity	Detected in all			HPA056171, HPA058438	Uncertain
ADAMTS2	ADAM-TS2, ADAMTS-3, hPCPNI, NPI, PCINP	ENSG00000087116	ADAM metallopeptidase with thrombospondin type 1 motif 2	O95450	5	179110851-179345430	Disease related genes, Enzymes, Plasma proteins, Potential drug targets, Predicted intracellular proteins, Predicted secreted proteins	Collagen degradation	Hydrolase, Metalloprotease, Protease	Ehlers-Danlos syndrome	Evidence at protein level	Evidence at transcript level	Evidence at transcript level	Evidence at protein level	Evidence at protein level	Low tissue specificity	Detected in many			Cell line enhanced	Detected in some		ASC diff: 13.7;ASC TERT1: 13.7;BJ: 12.1;fHDF/TERT166: 14.2;HHSteC: 44.5;HSkMC: 35.5	Low cancer specificity	Detected in all			Low region specificity	Detected in many			Low cell type specificity	Detected in some			Low lineage specificity	Detected in many			Low region specificity	Detected in all			Low region specificity	Detected in single			HPA028363, HPA028444	Uncertain
ADAMTS20	GON-1	ENSG00000173157	ADAM metallopeptidase with thrombospondin type 1 motif 20	P59510	12	43353866-43551921	Cancer-related genes, Predicted intracellular proteins, Predicted secreted proteins		Hydrolase, Metalloprotease, Protease	Cancer-related genes	Evidence at transcript level	Evidence at transcript level	Evidence at transcript level	Evidence at transcript level		Group enriched	Detected in some	8	brain: 5.1;placenta: 3.6;retina: 1.5;testis: 2.3	Cell line enhanced	Detected in some		EFO-21: 2.4;Karpas-707: 6.6;NB-4: 2.9;NTERA-2: 5.2;U-266/70: 7.5;U-266/84: 3.8	Not detected	Not detected			Region enhanced	Detected in many		pons and medulla: 5.1	Not detected	Not detected			Not detected	Not detected			Low region specificity	Detected in all			Low region specificity	Detected in all			HPA027608, HPA027609	Uncertain
ADAMTS3	ADAMTS-4, KIAA0366	ENSG00000156140	ADAM metallopeptidase with thrombospondin type 1 motif 3	O15072	4	72280969-72569386	Cancer-related genes, Predicted secreted proteins		Heparin-binding, Hydrolase, Metalloprotease, Protease	Cancer-related genes, Disease mutation	Evidence at protein level	Evidence at transcript level	Evidence at transcript level	Evidence at protein level	Evidence at protein level	Low tissue specificity	Detected in many			Cell line enhanced	Detected in some		AF22: 12.3;AN3-CA: 7.1;HEL: 12.7;K-562: 10.8;SH-SY5Y: 6.5;U-2 OS: 7.9	Low cancer specificity	Detected in many			Low region specificity	Detected in many			Not detected	Not detected			Not detected	Not detected			Low region specificity	Detected in many			Low region specificity	Detected in many			HPA021368, HPA021369	Uncertain
ADAMTS4	ADAMTS-2, ADMP-1, KIAA0688	ENSG00000158859	ADAM metallopeptidase with thrombospondin type 1 motif 4	O75173	1	161184308-161199056	Cancer-related genes, Enzymes, Predicted intracellular proteins, Predicted membrane proteins, Predicted secreted proteins, Transporters		Hydrolase, Metalloprotease, Protease	Cancer-related genes	Evidence at protein level	Evidence at protein level	Evidence at protein level	Evidence at protein level	Evidence at protein level	Tissue enhanced	Detected in many		adipose tissue: 58.0	Cell line enhanced	Detected in some		hTEC/SVTERT24-B: 10.7;HUVEC TERT2: 12.9;SH-SY5Y: 7.2;TIME: 10.8;U-251 MG: 9.6	Low cancer specificity	Detected in all			Group enriched	Detected in all	5	basal ganglia: 20.7;cerebral cortex: 10.0;midbrain: 28.6;pons and medulla: 20.5;thalamus: 15.7	Cell type enriched	Detected in some	8	plasmacytoid DC: 8.0	Lineage enriched	Detected in many	8	dendritic cells: 8.0	Low region specificity	Detected in all			Low region specificity	Detected in many			CAB025876, HPA051296, HPA068374	Uncertain
ADAMTS5	ADAMTS11, ADMP-2	ENSG00000154736	ADAM metallopeptidase with thrombospondin type 1 motif 5	Q9UNA0	21	26917912-26966513	Cancer-related genes, Predicted secreted proteins		Hydrolase, Metalloprotease, Protease	Cancer-related genes	Evidence at protein level	Evidence at protein level	Evidence at protein level	Evidence at protein level	Evidence at protein level	Tissue enhanced	Detected in many		breast: 21.2;placenta: 20.9	Cell line enhanced	Detected in some		ASC diff: 23.3;ASC TERT1: 9.9;fHDF/TERT166: 9.3;RH-30: 24.7;U-87 MG: 8.9	Low cancer specificity	Detected in many			Low region specificity	Detected in many			Cell type enriched	Detected in single	6	classical monocyte: 1.5	Lineage enriched	Detected in single	6	monocytes: 1.5	Low region specificity	Detected in some			Low region specificity	Detected in single			HPA005661, CAB025996, HPA030906, HPA030908	Approved
ADAMTS6	ADAM-TS6	ENSG00000049192	ADAM metallopeptidase with thrombospondin type 1 motif 6	Q9UKP5	5	65148736-65481920	Cancer-related genes, Predicted secreted proteins		Hydrolase, Metalloprotease, Protease	Cancer-related genes	Evidence at protein level	Evidence at protein level	Evidence at transcript level	Evidence at protein level	Evidence at protein level	Tissue enriched	Detected in many	5	placenta: 32.4	Cell line enhanced	Detected in many		BJ: 9.8;HBF TERT88: 10.8;hTEC/SVTERT24-B: 10.0;hTERT-HME1: 11.9;TIME: 11.2;U-2197: 12.8	Low cancer specificity	Detected in some			Low region specificity	Detected in some			Cell type enhanced	Detected in many		memory B-cell: 4.8;naive B-cell: 3.6	Group enriched	Detected in many	13	B-cells: 4.8;T-cells: 1.4	Low region specificity	Detected in some			Low region specificity	Detected in all			HPA043441	Enhanced
ADAMTS7	ADAM-TS7, DKFZp434H204	ENSG00000136378	ADAM metallopeptidase with thrombospondin type 1 motif 7	Q9UKP4	15	78759203-78811431	Plasma proteins, Predicted secreted proteins		Hydrolase, Metalloprotease, Protease		Evidence at protein level	Evidence at protein level	Evidence at protein level	Evidence at protein level	Evidence at protein level	Tissue enhanced	Detected in many		heart muscle: 31.9	Cell line enriched	Detected in some	9	HMC-1: 76.1	Low cancer specificity	Detected in many			Low region specificity	Detected in many			Not detected	Not detected			Not detected	Not detected			Not detected	Not detected			Low region specificity	Detected in many			HPA045284, HPA048453	Uncertain
ADAMTS8	ADAM-TS8, FLJ41712, METH2	ENSG00000134917	ADAM metallopeptidase with thrombospondin type 1 motif 8	Q9UP79	11	130404925-130428993	Cancer-related genes, Plasma proteins, Predicted secreted proteins		Heparin-binding, Hydrolase, Metalloprotease, Protease	Cancer-related genes	Evidence at protein level	Evidence at transcript level	Evidence at transcript level	Evidence at protein level	Evidence at protein level	Tissue enhanced	Detected in many		gallbladder: 13.0;lung: 21.0	Cell line enhanced	Detected in some		HEK 293: 1.9;HMC-1: 5.7;NTERA-2: 2.8;U-2 OS: 12.9	Cancer enhanced	Detected in many		endometrial cancer: 5.7	Low region specificity	Detected in many			Not detected	Not detected			Not detected	Not detected			Low region specificity	Detected in many			Group enriched	Detected in many	4	amygdala: 6.4;cerebral cortex: 7.6;hippocampal formation: 7.3;olfactory region: 5.2	HPA066349	Approved
ADAMTS9	KIAA1312	ENSG00000163638	ADAM metallopeptidase with thrombospondin type 1 motif 9	Q9P2N4	3	64515654-64688000	Cancer-related genes, Plasma proteins, Predicted intracellular proteins, Predicted secreted proteins	ER-Golgi transport, Protein transport, Transport	Hydrolase, Metalloprotease, Protease	Cancer-related genes	Evidence at protein level	Evidence at protein level	Evidence at protein level	Evidence at protein level	Evidence at protein level	Tissue enhanced	Detected in many		adipose tissue: 51.4	Cell line enriched	Detected in some	5	SH-SY5Y: 52.2	Low cancer specificity	Detected in all			Low region specificity	Detected in many			Not detected	Not detected			Not detected	Not detected			Low region specificity	Detected in many			Low region specificity	Detected in many			HPA028567, HPA028577, HPA028601	Approved
ADAMTSL1	ADAMTSR1, C9orf94, FLJ35283	ENSG00000178031	ADAMTS like 1	Q8N6G6	9	17906563-18910950	Predicted intracellular proteins, Predicted secreted proteins		Hydrolase		Evidence at protein level	Evidence at transcript level	Evidence at protein level	Evidence at protein level	Evidence at protein level	Tissue enhanced	Detected in many		endometrium 1: 50.7;retina: 39.3	Cell line enhanced	Detected in some		ASC TERT1: 34.6;HSkMC: 17.6;hTEC/SVTERT24-B: 18.1;LHCN-M2: 17.8;TIME: 57.0;U-138 MG: 27.8	Low cancer specificity	Detected in many			Low region specificity	Detected in many			Not detected	Not detected			Not detected	Not detected			Low region specificity	Detected in many			Low region specificity	Detected in all			HPA057437, HPA074973	Uncertain
ADAMTSL2	KIAA0605	ENSG00000197859	ADAMTS like 2	Q86TH1	9	133532164-133575519	Disease related genes, Plasma proteins, Predicted intracellular proteins, Predicted secreted proteins			Disease mutation, Dwarfism	Evidence at protein level	Evidence at transcript level	Evidence at protein level	Evidence at protein level	Evidence at protein level	Tissue enhanced	Detected in many		adrenal gland: 30.4;heart muscle: 36.4	Cell line enhanced	Detected in some		Hep G2: 5.8;RPMI-8226: 8.0;SH-SY5Y: 25.1	Low cancer specificity	Detected in all			Low region specificity	Detected in all			Low cell type specificity	Detected in single			Low lineage specificity	Detected in single			Low region specificity	Detected in many			Low region specificity	Detected in all			HPA045634, HPA053812	Approved
ADAMTSL3	KIAA1233, punctin-2	ENSG00000156218	ADAMTS like 3	P82987	15	83654086-84039842	Predicted secreted proteins				Evidence at protein level	Evidence at transcript level	Evidence at protein level	Evidence at protein level	Evidence at protein level	Low tissue specificity	Detected in many			Group enriched	Detected in some	5	EFO-21: 12.0;RPTEC TERT1: 14.0;TIME: 12.8	Low cancer specificity	Detected in many			Low region specificity	Detected in all			Not detected	Not detected			Not detected	Not detected			Low region specificity	Detected in many			Low region specificity	Detected in many			HPA034773, HPA034774	Uncertain
ADAMTSL4	DKFZP434K1772, TSRC1	ENSG00000143382	ADAMTS like 4	Q6UY14	1	150549369-150560937	Disease related genes, Predicted secreted proteins	Apoptosis			Evidence at protein level	Evidence at protein level	Evidence at protein level	Evidence at protein level	Evidence at protein level	Tissue enriched	Detected in many	7	placenta: 157.1	Cell line enhanced	Detected in many		ASC TERT1: 29.5;BEWO: 62.2;HSkMC: 13.9;K-562: 19.9	Low cancer specificity	Detected in all			Low region specificity	Detected in many			Group enriched	Detected in some	4	classical monocyte: 1.6;intermediate monocyte: 1.8;neutrophil: 2.3;non-classical monocyte: 3.5	Group enriched	Detected in many	5	granulocytes: 2.3;monocytes: 3.5	Low region specificity	Detected in many			Low region specificity	Detected in single			HPA006279	Approved
ADAMTSL5	THSD6	ENSG00000185761	ADAMTS like 5		19	1505018-1513604	Predicted intracellular proteins, Predicted secreted proteins				Evidence at protein level	Evidence at protein level				Tissue enhanced	Detected in many		cervix, uterine: 19.3	Cell line enhanced	Detected in many		CACO-2: 16.1	Low cancer specificity	Detected in many			Low region specificity	Detected in many			Low cell type specificity	Detected in many			Low lineage specificity	Detected in many			Low region specificity	Detected in many			Low region specificity	Detected in many			HPA044050
ADCK1	FLJ39600	ENSG00000063761	AarF domain containing kinase 1	Q86TW2	14	77800083-77935012	Enzymes, Predicted secreted proteins		Kinase, Serine/threonine-protein kinase, Transferase		Evidence at protein level	Evidence at protein level	Evidence at transcript level	Evidence at protein level	Evidence at protein level	Low tissue specificity	Detected in all			Low cell line specificity	Detected in many			Low cancer specificity	Detected in all			Low region specificity	Detected in all			Low cell type specificity	Detected in many			Low lineage specificity	Detected in all			Low region specificity	Detected in all			Low region specificity	Detected in all			HPA051012, HPA055014	Uncertain
ADCYAP1	PACAP	ENSG00000141433	Adenylate cyclase activating polypeptide 1	P18509	18	904943-912172	Predicted secreted proteins	Neurogenesis	Hormone		Evidence at protein level	Evidence at protein level	Evidence at protein level	Evidence at protein level	Evidence at protein level	Tissue enhanced	Detected in many		brain: 33.8;lymphoid tissue: 16.5	Cell line enriched	Detected in some	12	SCLC-21H: 19.8	Cancer enhanced	Detected in some		pancreatic cancer: 3.2	Low region specificity	Detected in many			Not detected	Not detected			Not detected	Not detected			Low region specificity	Detected in all			Low region specificity	Detected in all			HPA065887	Supported
ADGRB1	BAI1	ENSG00000181790	Adhesion G protein-coupled receptor B1	O14514	8	142449430-142545009	Cancer-related genes, G-protein coupled receptors, Plasma proteins, Predicted membrane proteins, Predicted secreted proteins	Immunity, Innate immunity, Myogenesis, Neurogenesis, Phagocytosis	G-protein coupled receptor, Receptor, Transducer	Cancer-related genes	Evidence at protein level	Evidence at transcript level	Evidence at protein level	Evidence at protein level	Evidence at protein level	Tissue enriched	Detected in many	7	brain: 27.4	Cell line enhanced	Detected in some		AN3-CA: 11.5;MCF7: 4.2;NB-4: 5.6;RPMI-8226: 15.9;U-2 OS: 10.9	Cancer enhanced	Detected in many		glioma: 11.3	Low region specificity	Detected in all			Not detected	Not detected			Not detected	Not detected			Low region specificity	Detected in all			Low region specificity	Detected in all
ADGRE3	EMR3	ENSG00000131355	Adhesion G protein-coupled receptor E3	Q9BY15	19	14619117-14690027	G-protein coupled receptors, Predicted membrane proteins, Predicted secreted proteins		G-protein coupled receptor, Receptor, Transducer		Evidence at protein level	Evidence at transcript level	Evidence at transcript level	Evidence at protein level	Evidence at protein level	Group enriched	Detected in some	6	blood: 70.7;lung: 26.3	Cell line enriched	Detected in single	38	HMC-1: 31.7	Not detected	Not detected			Not detected	Not detected			Group enriched	Detected in many	7	basophil: 36.3;eosinophil: 69.6;neutrophil: 70.7	Lineage enriched	Detected in many	9	granulocytes: 70.7					Not detected	Not detected			HPA015638	Uncertain
ADGRE5	CD97, TM7LN1	ENSG00000123146	Adhesion G protein-coupled receptor E5	P48960	19	14380501-14408725	CD markers, G-protein coupled receptors, Predicted intracellular proteins, Predicted membrane proteins, Predicted secreted proteins, Transporters	Cell adhesion	G-protein coupled receptor, Receptor, Transducer		Evidence at protein level	Evidence at protein level	Evidence at protein level	Evidence at protein level	Evidence at protein level	Tissue enhanced	Detected in many		blood: 95.3	Low cell line specificity	Detected in many			Low cancer specificity	Detected in all			Low region specificity	Detected in all			Low cell type specificity	Detected in all			Low lineage specificity	Detected in all			Low region specificity	Detected in all			Low region specificity	Detected in many			HPA013707	Enhanced
ADGRF1	GPR110, hGPCR36, PGR19	ENSG00000153292	Adhesion G protein-coupled receptor F1	Q5T601	6	46997703-47042363	G-protein coupled receptors, Predicted membrane proteins, Predicted secreted proteins		G-protein coupled receptor, Receptor, Transducer		Evidence at protein level	Evidence at transcript level	Evidence at protein level	Evidence at protein level	Evidence at protein level	Tissue enhanced	Detected in many		kidney: 27.4	Cell line enhanced	Detected in some		A-431: 10.4;CAPAN-2: 39.1;HaCaT: 8.7;PC-3: 12.7;RPTEC TERT1: 17.9;RT4: 44.8	Low cancer specificity	Detected in many			Not detected	Not detected			Not detected	Not detected			Not detected	Not detected			Not detected	Not detected			Low region specificity	Detected in all			HPA038438	Approved
ADGRG1	GPR56, TM7LN4, TM7XN1	ENSG00000205336	Adhesion G protein-coupled receptor G1	Q9Y653	16	57610652-57665580	Disease related genes, G-protein coupled receptors, Potential drug targets, Predicted intracellular proteins, Predicted membrane proteins, Predicted secreted proteins	Cell adhesion, Differentiation, Neurogenesis	Developmental protein, G-protein coupled receptor, Heparin-binding, Receptor, Transducer	Disease mutation	Evidence at protein level	Evidence at transcript level	Evidence at protein level	Evidence at protein level	Evidence at protein level	Low tissue specificity	Detected in all			Cell line enhanced	Detected in many		CAPAN-2: 41.6;RPTEC TERT1: 39.1;SK-BR-3: 53.9;SK-MEL-30: 55.6;TIME: 44.6	Low cancer specificity	Detected in all			Low region specificity	Detected in all			Cell type enhanced	Detected in many		gdT-cell: 48.1	Lineage enriched	Detected in many	6	T-cells: 48.1	Low region specificity	Detected in all			Low region specificity	Detected in all			HPA046065	Uncertain
ADIPOQ	ACDC, ACRP30, adiponectin, AdipoQ, apM1, GBP28	ENSG00000181092	Adiponectin, C1Q and collagen domain containing	Q15848	3	186842690-186858463	Candidate cardiovascular disease genes, Disease related genes, Plasma proteins, Potential drug targets, Predicted secreted proteins, Transporters		Hormone	Diabetes mellitus, Disease mutation, Obesity	Evidence at protein level	Evidence at protein level	Evidence at protein level	Evidence at protein level	Evidence at protein level	Group enriched	Detected in many	6	adipose tissue: 176.7;breast: 79.4	Cell line enriched	Detected in single	670	ASC diff: 84.1	Group enriched	Detected in some	8	breast cancer: 6.5;pancreatic cancer: 1.9	Not detected	Not detected			Low cell type specificity	Detected in some			Low lineage specificity	Detected in single			Not detected	Not detected			Low region specificity	Detected in all			CAB046467, HPA051767	Uncertain
ADM	AM	ENSG00000148926	Adrenomedullin	P35318	11	10304680-10307397	Cancer-related genes, Plasma proteins, Predicted intracellular proteins, Predicted secreted proteins		Hormone	Cancer-related genes	Evidence at protein level	Evidence at transcript level	Evidence at protein level	Evidence at protein level	Evidence at protein level	Tissue enhanced	Detected in all		placenta: 133.1	Cell line enhanced	Detected in many		ASC diff: 107.9;fHDF/TERT166: 53.9;HSkMC: 65.9;U-138 MG: 56.8	Low cancer specificity	Detected in all			Low region specificity	Detected in all			Cell type enriched	Detected in some	19	neutrophil: 62.3	Lineage enriched	Detected in many	19	granulocytes: 62.3	Low region specificity	Detected in all			Low region specificity	Detected in single			CAB016075	Approved
ADM2	AM2, FLJ21135	ENSG00000128165	Adrenomedullin 2	Q7Z4H4	22	50481556-50486440	Predicted secreted proteins		Hormone		Evidence at transcript level	Evidence at transcript level	Evidence at transcript level	Evidence at transcript level		Tissue enhanced	Detected in many		pancreas: 30.2;salivary gland: 32.2	Cell line enhanced	Detected in many		HHSteC: 21.7;hTCEpi: 13.6;Karpas-707: 21.6;SK-MEL-30: 14.2;U-266/70: 15.8	Low cancer specificity	Detected in many			Not detected	Not detected			Low cell type specificity	Detected in some			Low lineage specificity	Detected in many			Not detected	Not detected
ADM5	AM5, C19orf76	ENSG00000224420	Adrenomedullin 5 (putative)	C9JUS6	19	49688664-49690575	Predicted secreted proteins				Evidence at transcript level	Evidence at transcript level	Evidence at transcript level	Evidence at transcript level		Low tissue specificity	Detected in many			Cell line enhanced	Detected in many		NB-4: 15.7	Low cancer specificity	Detected in many							Cell type enhanced	Detected in single		memory CD8 T-cell: 1.1	Low lineage specificity	Detected in single
AEBP1	ACLP	ENSG00000106624	AE binding protein 1	Q8IUX7	7	44104361-44114562	Enzymes, Predicted intracellular proteins, Predicted secreted proteins	Transcription, Transcription regulation	Calmodulin-binding, DNA-binding, Repressor	Disease mutation, Ehlers-Danlos syndrome	Evidence at protein level	Evidence at protein level	Evidence at protein level	Evidence at protein level	Evidence at protein level	Tissue enhanced	Detected in all		vagina: 177.1	Cell line enhanced	Detected in many		ASC diff: 35.0;BJ: 46.1;BJ hTERT+: 30.4;fHDF/TERT166: 49.4;WM-115: 28.3	Low cancer specificity	Detected in all			Low region specificity	Detected in all			Cell type enriched	Detected in some	5	plasmacytoid DC: 10.5	Lineage enriched	Detected in many	5	dendritic cells: 10.5	Low region specificity	Detected in all			Low region specificity	Detected in many			CAB009966, HPA047724, HPA063595, HPA064970	Supported
AFM	ALB2, ALBA	ENSG00000079557	Afamin	P43652	4	73481683-73504001	Plasma proteins, Predicted secreted proteins	Protein transport, Transport			Evidence at protein level	Evidence at protein level	Evidence at protein level	Evidence at protein level	Evidence at protein level	Tissue enriched	Detected in some	13	liver: 169.0	Cell line enriched	Detected in some	5	CACO-2: 5.8	Cancer enriched	Detected in single	167	liver cancer: 62.0	Not detected	Not detected			Not detected	Not detected			Not detected	Not detected			Not detected	Not detected			Not detected	Not detected			HPA017006, HPA052437	Enhanced
AFP	FETA, HPAFP	ENSG00000081051	Alpha fetoprotein	P02771	4	73431138-73456174	Cancer-related genes, Disease related genes, Plasma proteins, Predicted secreted proteins			Cancer-related genes	Evidence at protein level	Evidence at protein level	Evidence at protein level	Evidence at protein level	Evidence at protein level	Group enriched	Detected in some	5	heart muscle: 4.3;liver: 9.6;lung: 2.9	Cell line enriched	Detected in some	190	Hep G2: 214.4	Group enriched	Detected in some	14	liver cancer: 208.8;testis cancer: 49.4	Region enhanced	Detected in single		basal ganglia: 1.0	Not detected	Not detected			Not detected	Not detected			Region enhanced	Detected in single		cerebellum: 0.8	Not detected	Not detected			HPA010607, HPA023600, CAB024283, CAB025339	Approved
AGER	RAGE, SCARJ1	ENSG00000204305	Advanced glycosylation end-product specific receptor	Q15109	6	32180968-32184324	Cancer-related genes, Plasma proteins, Predicted membrane proteins, Predicted secreted proteins	Inflammatory response		Cancer-related genes	Evidence at protein level	Evidence at protein level	Evidence at protein level	Evidence at protein level	Evidence at protein level	Tissue enriched	Detected in some	8	lung: 178.6	Cell line enhanced	Detected in some		HEK 293: 5.3;MCF7: 4.5;RPTEC TERT1: 5.5;U-266/70: 6.6	Cancer enhanced	Detected in all		lung cancer: 27.2	Not detected	Not detected			Low cell type specificity	Detected in single			Low lineage specificity	Detected in single			Low region specificity	Detected in single			Low region specificity	Detected in many			CAB011682, HPA064436, HPA069474	Enhanced
AGGF1	FLJ10283, GPATC7, GPATCH7, HSU84971, VG5Q	ENSG00000164252	Angiogenic factor with G-patch and FHA domains 1	Q8N302	5	77029251-77065234	Disease related genes, Predicted intracellular proteins, Predicted secreted proteins	Angiogenesis, Differentiation	Developmental protein	Disease mutation	Evidence at protein level	Evidence at transcript level	Evidence at protein level	Evidence at protein level	Evidence at protein level	Low tissue specificity	Detected in all			Low cell line specificity	Detected in many			Low cancer specificity	Detected in all			Low region specificity	Detected in all			Low cell type specificity	Detected in all			Low lineage specificity	Detected in all
AGRN	AGRIN	ENSG00000188157	Agrin	O00468	1	1020123-1056118	Disease related genes, Plasma proteins, Predicted intracellular proteins, Predicted membrane proteins, Predicted secreted proteins	Differentiation	Developmental protein	Congenital myasthenic syndrome, Disease mutation	Evidence at protein level	Evidence at protein level	Evidence at protein level	Evidence at protein level	Evidence at protein level	Low tissue specificity	Detected in all			Cell line enhanced	Detected in many		CAPAN-2: 45.6;EFO-21: 53.1;HaCaT: 46.2	Low cancer specificity	Detected in all			Low region specificity	Detected in all			Cell type enhanced	Detected in single		T-reg: 1.1	Low lineage specificity	Detected in single			Low region specificity	Detected in all			Low region specificity	Detected in all			HPA040090	Approved
AGRP	Agrt, ART, ASIP2	ENSG00000159723	Agouti related neuropeptide	O00253	16	67482571-67483813	Disease related genes, Plasma proteins, Predicted secreted proteins			Disease mutation, Obesity	Evidence at protein level	Evidence at protein level	Evidence at protein level	Evidence at protein level	Evidence at protein level	Tissue enhanced	Detected in some		brain: 19.4;epididymis: 49.8	Cell line enhanced	Detected in some		CACO-2: 2.6;CAPAN-2: 2.7;HeLa: 1.5;Hep G2: 2.1;HMC-1: 1.8	Low cancer specificity	Detected in single			Region enriched	Detected in some	13	hypothalamus: 19.4	Low cell type specificity	Detected in many			Low lineage specificity	Detected in many			Region enriched	Detected in single	16	hypothalamus: 18.9	Region enhanced	Detected in some		hypothalamus: 3.9	HPA041017	Enhanced
AGT	SERPINA8	ENSG00000135744	Angiotensinogen	P01019	1	230702523-230714297	Candidate cardiovascular disease genes, Disease related genes, Plasma proteins, Predicted secreted proteins		Vasoactive, Vasoconstrictor	Disease mutation	Evidence at protein level	Evidence at protein level	Evidence at protein level	Evidence at protein level	Evidence at protein level	Tissue enriched	Detected in many	8	liver: 309.0	Group enriched	Detected in some	6	Hep G2: 108.5;THP-1: 41.4	Group enriched	Detected in all	10	glioma: 275.3;liver cancer: 1163.4	Low region specificity	Detected in all			Not detected	Not detected			Not detected	Not detected			Low region specificity	Detected in many			Low region specificity	Detected in all			CAB025798	Supported
AHSG	A2HS, FETUA, HSGA	ENSG00000145192	Alpha 2-HS glycoprotein	P02765	3	186612923-186621318	Cancer-related genes, Plasma proteins, Predicted secreted proteins	Mineral balance		Cancer-related genes, Disease mutation, Hypotrichosis, Mental retardation	Evidence at protein level	Evidence at protein level	Evidence at protein level	Evidence at protein level	Evidence at protein level	Tissue enriched	Detected in some	269	liver: 402.0	Cell line enriched	Detected in some	77	Hep G2: 210.3	Cancer enriched	Detected in some	284	liver cancer: 1231.6	Not detected	Not detected			Cell type enhanced	Detected in single		NK-cell: 1.4	Lineage enhanced	Detected in single		NK-cells: 1.4	Not detected	Not detected			Not detected	Not detected			HPA001524, HPA001525, CAB026209	Enhanced
AIMP1	EMAP-2, EMAPII, p43, SCYE1	ENSG00000164022	Aminoacyl tRNA synthetase complex interacting multifunctional protein 1	Q12904	4	106315544-106349226	Disease related genes, Predicted intracellular proteins, Predicted secreted proteins	Angiogenesis, Apoptosis, Inflammatory response, Protein biosynthesis	Cytokine, RNA-binding, tRNA-binding	Leukodystrophy	Evidence at protein level	Evidence at protein level	Evidence at protein level	Evidence at protein level	Evidence at protein level	Low tissue specificity	Detected in all			Low cell line specificity	Detected in all			Low cancer specificity	Detected in all			Low region specificity	Detected in all			Low cell type specificity	Detected in all			Low lineage specificity	Detected in all			Low region specificity	Detected in all			Low region specificity	Detected in all			CAB017618, HPA018476	Supported
AKR1B10	AKR1B11, AKR1B12, ALDRLn, ARL-1, ARL1, HIS, HSI	ENSG00000198074	Aldo-keto reductase family 1 member B10	O60218	7	134527592-134541408	Predicted intracellular proteins, Predicted secreted proteins		Oxidoreductase		Evidence at protein level	Evidence at protein level	Evidence at protein level	Evidence at protein level	Evidence at protein level	Tissue enhanced	Detected in many		esophagus: 41.5;intestine: 99.7;stomach 1: 68.6	Group enriched	Detected in some	82	A549: 252.0;Hep G2: 69.9	Cancer enhanced	Detected in many		liver cancer: 353.4	Not detected	Not detected			Cell type enhanced	Detected in single		neutrophil: 1.8	Low lineage specificity	Detected in single											HPA020280, CAB070163, HPA073633	Enhanced
ALB		ENSG00000163631	Albumin	P02768	4	73397114-73421412	Cancer-related genes, Candidate cardiovascular disease genes, Disease related genes, Plasma proteins, Predicted intracellular proteins, Predicted secreted proteins			Cancer-related genes, Disease mutation	Evidence at protein level	Evidence at protein level	Evidence at protein level	Evidence at protein level	Evidence at protein level	Tissue enriched	Detected in some	81	liver: 3075.8	Cell line enriched	Detected in some	39	Hep G2: 308.4	Cancer enriched	Detected in many	384	liver cancer: 14213.7	Not detected	Not detected			Cell type enriched	Detected in single	13	naive CD4 T-cell: 1.3	Lineage enriched	Detected in single	13	T-cells: 1.3	Not detected	Not detected			Low region specificity	Detected in all			CAB006262, HPA031024, HPA031025	Enhanced
ALKAL1	AUGB, FAM150A, UNQ9433	ENSG00000196711	ALK and LTK ligand 1	Q6UXT8	8	52534037-52565507	Predicted secreted proteins				Evidence at protein level	Evidence at transcript level	Evidence at protein level	Evidence at protein level		Tissue enhanced	Detected in many		gallbladder: 8.7;prostate: 6.8;urinary bladder: 9.9	Cell line enhanced	Detected in some		CAPAN-2: 5.1;HMC-1: 1.5;NTERA-2: 1.9	Low cancer specificity	Detected in many			Not detected	Not detected			Not detected	Not detected			Not detected	Not detected			Region enhanced	Detected in single		olfactory region: 0.5	Low region specificity	Detected in all			HPA027368	Uncertain
ALKAL2	AUGA, FAM150B	ENSG00000189292	ALK and LTK ligand 2	Q6UX46	2	279558-288851	Predicted intracellular proteins, Predicted secreted proteins				Evidence at protein level	Evidence at transcript level	Evidence at protein level	Evidence at protein level	Evidence at protein level	Tissue enhanced	Detected in many		adrenal gland: 70.8;retina: 81.0	Cell line enriched	Detected in some	21	AF22: 55.5	Low cancer specificity	Detected in many			Low region specificity	Detected in many			Low cell type specificity	Detected in some			Low lineage specificity	Detected in many			Low region specificity	Detected in some			Low region specificity	Detected in all
AMBN		ENSG00000178522	Ameloblastin	Q9NP70	4	70592256-70607288	Disease related genes, Predicted secreted proteins	Biomineralization		Amelogenesis imperfecta	Evidence at protein level	Evidence at transcript level	Evidence at protein level	Evidence at protein level		Tissue enriched	Detected in some	9	brain: 10.6	Cell line enriched	Detected in some	8	HEK 293: 12.1	Group enriched	Detected in some	7	cervical cancer: 2.6;endometrial cancer: 2.9	Region enriched	Detected in some	5	basal ganglia: 10.6	Not detected	Not detected			Not detected	Not detected			Not detected	Not detected			Low region specificity	Detected in all			HPA036099
AMBP	EDC1, HCP, HI30, IATIL, ITI, ITIL, ITILC, UTI	ENSG00000106927	Alpha-1-microglobulin/bikunin precursor	P02760	9	114060127-114078472	Plasma proteins, Predicted intracellular proteins, Predicted secreted proteins	Host-virus interaction	Protease inhibitor, Serine protease inhibitor		Evidence at protein level	Evidence at protein level	Evidence at protein level	Evidence at protein level	Evidence at protein level	Tissue enriched	Detected in some	75	liver: 592.2	Cell line enriched	Detected in some	154	Hep G2: 164.4	Cancer enriched	Detected in many	115	liver cancer: 2620.6	Not detected	Not detected			Not detected	Not detected			Not detected	Not detected			Not detected	Not detected			Not detected	Not detected			HPA001497, CAB069436, HPA075585	Approved
AMELX	AIH1, AMG	ENSG00000125363	Amelogenin, X-linked	Q99217	X	11293413-11300761	Disease related genes, Predicted secreted proteins	Biomineralization		Amelogenesis imperfecta, Disease mutation	Evidence at protein level	Evidence at transcript level	Evidence at protein level	Evidence at protein level		Tissue enhanced	Detected in some		ductus deferens: 3.5;epididymis: 3.0;seminal vesicle: 9.4	Cell line enhanced	Detected in single		K-562: 1.3	Cancer enhanced	Detected in some		urothelial cancer: 1.9	Region enhanced	Detected in single		amygdala: 2.3	Not detected	Not detected			Not detected	Not detected
AMELY	AMGL	ENSG00000099721	Amelogenin, Y-linked	Q99218	Y	6865918-6874027	Predicted secreted proteins	Biomineralization			Evidence at transcript level	Evidence at transcript level	Evidence at transcript level	Evidence at transcript level		Tissue enhanced	Detected in some		epididymis: 1.2;prostate: 1.2;thyroid gland: 2.1	Not detected	Not detected			Not detected	Not detected							Not detected	Not detected			Not detected	Not detected
AMH	MIS	ENSG00000104899	Anti-Mullerian hormone	P03971	19	2249309-2252073	Disease related genes, Predicted secreted proteins	Differentiation, Gonadal differentiation	Growth factor	Disease mutation, Pseudohermaphroditism	Evidence at protein level	Evidence at transcript level	Evidence at protein level	Evidence at protein level	Evidence at protein level	Tissue enriched	Detected in some	7	testis: 35.7	Cell line enhanced	Detected in some		HEK 293: 17.4;NTERA-2: 6.7;REH: 6.9;SH-SY5Y: 8.0	Low cancer specificity	Detected in many			Low region specificity	Detected in many			Not detected	Not detected			Not detected	Not detected			Low region specificity	Detected in some			Not detected	Not detected			HPA066973
AMTN	RSTI689, UNQ689	ENSG00000187689	Amelotin	Q6UX39	4	70518540-70532742	Disease related genes, Predicted secreted proteins	Biomineralization, Cell adhesion		Amelogenesis imperfecta	Evidence at protein level	Evidence at transcript level	Evidence at protein level	Evidence at protein level		Group enriched	Detected in some	8	lymphoid tissue: 24.6;salivary gland: 12.9;stomach 1: 6.7	Cell line enhanced	Detected in some		HeLa: 2.0;hTERT-HME1: 9.0;MCF7: 6.6	Group enriched	Detected in many	11	cervical cancer: 13.9;head and neck cancer: 38.3;lung cancer: 12.7	Not detected	Not detected			Not detected	Not detected			Not detected	Not detected			Not detected	Not detected			Not detected	Not detected			HPA036136, HPA036137	Uncertain
AMY1A	AMY1	ENSG00000237763	Amylase, alpha 1A (salivary)	P04745	1	103655290-103664554	Enzymes, Predicted secreted proteins	Carbohydrate metabolism	Glycosidase, Hydrolase		Evidence at protein level	Evidence at protein level	Evidence at protein level	Evidence at protein level	Evidence at protein level	Tissue enriched	Detected in some	100	salivary gland: 654.0	Cell line enhanced	Detected in some		NTERA-2: 1.3;SH-SY5Y: 2.3	Not detected	Not detected							Low cell type specificity	Detected in single			Low lineage specificity	Detected in single											CAB004310, HPA045394, HPA045399, HPA046980	Enhanced
AMY1B	AMY1	ENSG00000174876	Amylase, alpha 1B (salivary)	P04745	1	103687415-103696680	Enzymes, Predicted secreted proteins	Carbohydrate metabolism	Glycosidase, Hydrolase		Evidence at protein level	Evidence at protein level	Evidence at protein level	Evidence at protein level	Evidence at protein level	Tissue enriched	Detected in some	13	salivary gland: 302.4	Cell line enhanced	Detected in some		NTERA-2: 1.2;SH-SY5Y: 2.1;U-266/70: 1.8	Cancer enhanced	Detected in single		ovarian cancer: 0.5	Not detected	Not detected			Low cell type specificity	Detected in single			Low lineage specificity	Detected in single											HPA045394, HPA045399, HPA046980	Supported
AMY1C	AMY1	ENSG00000187733	Amylase, alpha 1C (salivary)	P04745	1	103750406-103758690	Enzymes, Predicted secreted proteins	Carbohydrate metabolism	Glycosidase, Hydrolase		Evidence at protein level	Evidence at protein level	Evidence at protein level	Evidence at protein level	Evidence at protein level	Tissue enhanced	Detected in some		pancreas: 34.3;salivary gland: 62.5	Cell line enriched	Detected in single	4	THP-1: 3.6	Not detected	Not detected							Not detected	Not detected			Not detected	Not detected											HPA045394, HPA045399, HPA046980	Supported
AMY2A	AMY2	ENSG00000243480	Amylase, alpha 2A (pancreatic)	P04746	1	103616811-103625780	Enzymes, FDA approved drug targets, Predicted secreted proteins	Carbohydrate metabolism	Glycosidase, Hydrolase	FDA approved drug targets	Evidence at protein level	Evidence at protein level	Evidence at protein level	Evidence at protein level	Evidence at protein level	Tissue enriched	Detected in some	31	pancreas: 1849.4	Cell line enhanced	Detected in some		THP-1: 1.0;U-2 OS: 1.2	Cancer enriched	Detected in single	2010	pancreatic cancer: 200.3	Not detected	Not detected			Not detected	Not detected			Not detected	Not detected											HPA045394, HPA045399, CAB045960, HPA046980	Enhanced
AMY2B	AMY2	ENSG00000240038	Amylase, alpha 2B (pancreatic)	P19961	1	103553815-103579534	Enzymes, Plasma proteins, Predicted secreted proteins	Carbohydrate metabolism	Glycosidase, Hydrolase		Evidence at protein level	Evidence at protein level	Evidence at protein level	Evidence at protein level	Evidence at protein level	Tissue enriched	Detected in many	6	pancreas: 939.9	Cell line enhanced	Detected in many		ASC TERT1: 11.3;EFO-21: 11.6	Cancer enriched	Detected in many	15	pancreatic cancer: 25.1	Low region specificity	Detected in some			Cell type enhanced	Detected in many		classical monocyte: 8.5	Low lineage specificity	Detected in many											HPA045394, HPA045399, HPA046980	Supported
ANG	RAA1, RNASE5	ENSG00000214274	Angiogenin	P03950	14	20684177-20698971	Cancer-related genes, Disease related genes, Plasma proteins, Predicted secreted proteins	Angiogenesis, Differentiation, Stress response	Developmental protein, DNA-binding, Endonuclease, Hydrolase, Nuclease, Protein synthesis inhibitor	Amyotrophic lateral sclerosis, Cancer-related genes, Disease mutation, Neurodegeneration	Evidence at protein level	Evidence at transcript level	Evidence at protein level	Evidence at protein level	Evidence at protein level	Tissue enriched	Detected in many	18	liver: 371.4	Cell line enriched	Detected in many	5	Hep G2: 56.6	Cancer enriched	Detected in all	17	liver cancer: 279.2	Low region specificity	Detected in single			Cell type enhanced	Detected in many		classical monocyte: 18.1;myeloid DC: 10.4	Low lineage specificity	Detected in many							Low region specificity	Detected in many			HPA055896
ANGPT1	Ang1, KIAA0003	ENSG00000154188	Angiopoietin 1	Q15389	8	107249482-107498055	Cancer-related genes, Plasma proteins, Predicted intracellular proteins, Predicted secreted proteins, RAS pathway related proteins	Angiogenesis, Differentiation	Developmental protein	Cancer-related genes	Evidence at protein level	Evidence at protein level	Evidence at protein level	Evidence at protein level	Evidence at protein level	Low tissue specificity	Detected in many			Cell line enhanced	Detected in many		ASC diff: 30.2;HEL: 16.9;HSkMC: 50.2;U-138 MG: 24.2;WM-115: 15.8	Low cancer specificity	Detected in many			Low region specificity	Detected in all			Cell type enriched	Detected in some	4	neutrophil: 9.3	Lineage enriched	Detected in many	4	granulocytes: 9.3	Low region specificity	Detected in all			Low region specificity	Detected in all			CAB017815, HPA018793, HPA018816	Approved
ANGPT2	Ang2	ENSG00000091879	Angiopoietin 2	O15123	8	6499651-6563409	Cancer-related genes, Plasma proteins, Predicted secreted proteins, RAS pathway related proteins	Angiogenesis, Differentiation	Developmental protein	Cancer-related genes	Evidence at protein level	Evidence at protein level	Evidence at protein level	Evidence at protein level	Evidence at protein level	Low tissue specificity	Detected in many			Group enriched	Detected in some	8	HMC-1: 9.9;HSkMC: 23.6;HUVEC TERT2: 36.5;WM-115: 11.9	Low cancer specificity	Detected in all			Low region specificity	Detected in all			Cell type enhanced	Detected in some		basophil: 5.4	Low lineage specificity	Detected in many			Low region specificity	Detected in some			Low region specificity	Detected in all			CAB011437, CAB017626	Approved
ANGPT4		ENSG00000101280	Angiopoietin 4	Q9Y264	20	869899-916317	Predicted secreted proteins, RAS pathway related proteins	Angiogenesis			Evidence at protein level	Evidence at protein level	Evidence at protein level	Evidence at protein level		Tissue enhanced	Detected in many		adipose tissue: 18.7;breast: 12.3;cervix, uterine: 16.8	Group enriched	Detected in some	80	ASC diff: 21.1;BEWO: 30.0	Not detected	Not detected			Not detected	Not detected			Cell type enhanced	Detected in single		basophil: 2.4	Low lineage specificity	Detected in single			Low region specificity	Detected in single			Low region specificity	Detected in all			CAB013260, CAB013305	Uncertain
ANGPTL1	ANG3, ANGPT3, AngY, ARP1	ENSG00000116194	Angiopoietin like 1	O95841	1	178849705-178871052	Predicted secreted proteins				Evidence at protein level	Evidence at transcript level	Evidence at transcript level	Evidence at protein level	Evidence at protein level	Low tissue specificity	Detected in many			Group enriched	Detected in some	18	ASC diff: 47.6;ASC TERT1: 19.2;HHSteC: 20.6;HSkMC: 46.9	Low cancer specificity	Detected in many			Low region specificity	Detected in many			Cell type enhanced	Detected in some		memory B-cell: 2.3;naive B-cell: 2.9	Lineage enhanced	Detected in single		B-cells: 2.9	Low region specificity	Detected in many			Low region specificity	Detected in all			HPA009976	Approved
ANGPTL2	ARP2, HARP	ENSG00000136859	Angiopoietin like 2	Q9UKU9	9	127087332-127122883	Predicted intracellular proteins, Predicted secreted proteins				Evidence at protein level	Evidence at transcript level	Evidence at protein level	Evidence at protein level	Evidence at protein level	Low tissue specificity	Detected in many			Cell line enhanced	Detected in many		ASC diff: 40.5;ASC TERT1: 27.6;BJ hTERT+: 57.0;HSkMC: 27.8	Low cancer specificity	Detected in all			Low region specificity	Detected in all			Not detected	Not detected			Not detected	Not detected			Low region specificity	Detected in all			Low region specificity	Detected in all			HPA040933, HPA041299	Approved
ANGPTL3	ANGPT5	ENSG00000132855	Angiopoietin like 3	Q9Y5C1	1	62597487-62606159	Disease related genes, Plasma proteins, Predicted secreted proteins	Angiogenesis, Cell adhesion, Lipid metabolism	Heparin-binding		Evidence at protein level	Evidence at protein level	Evidence at protein level	Evidence at protein level	Evidence at protein level	Tissue enriched	Detected in some	20	liver: 276.6	Cell line enhanced	Detected in some		Hep G2: 1.1;HL-60: 2.1	Cancer enriched	Detected in some	39	liver cancer: 94.7	Not detected	Not detected			Not detected	Not detected			Not detected	Not detected			Not detected	Not detected			Low region specificity	Detected in all			HPA038097	Approved
ANGPTL4	ARP4, FIAF, HFARP, NL2, PGAR, pp1158	ENSG00000167772	Angiopoietin like 4	Q9BY76	19	8363289-8374373	Plasma proteins, Predicted intracellular proteins, Predicted secreted proteins	Angiogenesis, Lipid metabolism			Evidence at protein level	Evidence at protein level	Evidence at protein level	Evidence at protein level	Evidence at protein level	Tissue enhanced	Detected in many		adipose tissue: 55.5;liver: 68.4;pancreas: 51.7	Cell line enhanced	Detected in some		ASC diff: 16.1;HBEC3-KT: 64.0;LHCN-M2: 17.3;TIME: 32.2;U-138 MG: 19.0	Cancer enhanced	Detected in all		renal cancer: 212.9	Low region specificity	Detected in all			Group enriched	Detected in some	4	basophil: 5.8;neutrophil: 2.3	Lineage enriched	Detected in single	7	granulocytes: 5.8	Low region specificity	Detected in many			Low region specificity	Detected in many			HPA007879, CAB033770	Approved
ANGPTL5		ENSG00000187151	Angiopoietin like 5	Q86XS5	11	101890674-101916522	Predicted secreted proteins				Evidence at protein level	Evidence at protein level	Evidence at protein level	Evidence at protein level		Tissue enhanced	Detected in many		adipose tissue: 9.4;ovary: 24.9	Group enriched	Detected in some	6	ASC diff: 7.7;ASC TERT1: 2.2	Not detected	Not detected			Low region specificity	Detected in single			Cell type enhanced	Detected in single		plasmacytoid DC: 1.0	Low lineage specificity	Detected in single							Low region specificity	Detected in all			HPA038516	Uncertain
ANGPTL6	AGF, ARP5	ENSG00000130812	Angiopoietin like 6	Q8NI99	19	10092338-10102796	Plasma proteins, Predicted secreted proteins	Angiogenesis, Differentiation	Developmental protein		Evidence at protein level	Evidence at transcript level	Evidence at protein level	Evidence at protein level	Evidence at protein level	Tissue enriched	Detected in some	9	liver: 31.8	Cell line enriched	Detected in some	8	HMC-1: 36.1	Low cancer specificity	Detected in some			Low region specificity	Detected in many			Low cell type specificity	Detected in many			Low lineage specificity	Detected in many			Low region specificity	Detected in all			Low region specificity	Detected in many
ANGPTL7	AngX, CDT6	ENSG00000171819	Angiopoietin like 7	O43827	1	11189341-11195981	Predicted secreted proteins				Evidence at protein level	Evidence at transcript level	Evidence at protein level	Evidence at protein level	Evidence at protein level	Tissue enhanced	Detected in many		skeletal muscle: 22.9	Cell line enriched	Detected in single	263	SCLC-21H: 30.3	Cancer enriched	Detected in some	14	melanoma: 18.4	Region enriched	Detected in single	6	cerebellum: 3.2	Not detected	Not detected			Not detected	Not detected			Low region specificity	Detected in many			Not detected	Not detected
ANGPTL8	C19orf80, RIFL, TD26	ENSG00000130173	Angiopoietin like 8	Q6UXH0	19	11237450-11241943	Plasma proteins, Predicted intracellular proteins, Predicted secreted proteins	Lipid metabolism	Hormone	Diabetes mellitus	Evidence at protein level	Evidence at transcript level	Evidence at protein level	Evidence at protein level	Evidence at protein level	Tissue enriched	Detected in some	10	liver: 81.0	Group enriched	Detected in some	27	Hep G2: 26.2;MCF7: 15.2	Cancer enriched	Detected in some	37	liver cancer: 84.6	Not detected	Not detected			Not detected	Not detected			Not detected	Not detected			Not detected	Not detected			Low region specificity	Detected in many			HPA042131
ANKDD1A	FLJ25870	ENSG00000166839	Ankyrin repeat and death domain containing 1A	Q495B1	15	64911902-64958700	Predicted intracellular proteins, Predicted secreted proteins				Evidence at protein level	Evidence at transcript level	Evidence at transcript level	Evidence at protein level	Evidence at protein level	Low tissue specificity	Detected in many			Cell line enhanced	Detected in many		Karpas-707: 18.7;RT4: 14.1;U-266/84: 18.2	Low cancer specificity	Detected in many			Low region specificity	Detected in all			Low cell type specificity	Detected in many			Low lineage specificity	Detected in all			Low region specificity	Detected in many			Region enriched	Detected in all	6	cerebellum: 29.1	HPA040757	Approved
ANOS1	ADMLX, KAL, KAL1, KALIG-1, WFDC19	ENSG00000011201	Anosmin 1	P23352	X	8528874-8732186	Disease related genes, Predicted secreted proteins	Cell adhesion, Chemotaxis	Heparin-binding, Protease inhibitor, Serine protease inhibitor	Disease mutation, Hypogonadotropic hypogonadism, Kallmann syndrome	Evidence at protein level	Evidence at transcript level	Evidence at protein level	Evidence at protein level	Evidence at protein level	Tissue enhanced	Detected in many		brain: 25.5;lung: 37.1;parathyroid gland: 27.7	Group enriched	Detected in some	5	NTERA-2: 26.9;U-2 OS: 13.0	Low cancer specificity	Detected in many			Low region specificity	Detected in all			Not detected	Not detected			Not detected	Not detected
ANXA1	ANX1, LPC1	ENSG00000135046	Annexin A1	P04083	9	73151757-73170393	Cancer-related genes, FDA approved drug targets, Plasma proteins, Predicted intracellular proteins, Predicted secreted proteins, Transporters	Adaptive immunity, Immunity, Inflammatory response, Innate immunity	Phospholipase A2 inhibitor	Cancer-related genes, FDA approved drug targets	Evidence at protein level	Evidence at protein level	Evidence at protein level	Evidence at protein level	Evidence at protein level	Tissue enhanced	Detected in many		esophagus: 432.6;tongue: 235.4	Low cell line specificity	Detected in many			Low cancer specificity	Detected in all			Low region specificity	Detected in many			Low cell type specificity	Detected in many			Low lineage specificity	Detected in many			Low region specificity	Detected in many			Low region specificity	Detected in all			HPA011271, HPA011272, CAB013023, CAB035987, CAB058693	Enhanced
ANXA2	ANX2, ANX2L4, CAL1H, LIP2, LPC2D	ENSG00000182718	Annexin A2	P07355	15	60347134-60402883	Cancer-related genes, Plasma proteins, Predicted intracellular proteins, Predicted secreted proteins, Transporters	Host-virus interaction	RNA-binding	Cancer-related genes	Evidence at protein level	Evidence at protein level	Evidence at protein level	Evidence at protein level	Evidence at protein level	Low tissue specificity	Detected in all			Low cell line specificity	Detected in many			Low cancer specificity	Detected in all			Low region specificity	Detected in all			Low cell type specificity	Detected in all			Low lineage specificity	Detected in all			Low region specificity	Detected in all			Low region specificity	Detected in many			CAB004311, HPA046964, HPA061798	Enhanced
AOAH		ENSG00000136250	Acyloxyacyl hydrolase	P28039	7	36512949-36724549	Enzymes, Predicted secreted proteins	Lipid metabolism	Hydrolase		Evidence at protein level	Evidence at protein level	Evidence at protein level	Evidence at protein level	Evidence at protein level	Tissue enhanced	Detected in many		blood: 54.6;lymphoid tissue: 57.4	Group enriched	Detected in some	5	NB-4: 20.9;THP-1: 16.0;U-937: 7.0	Low cancer specificity	Detected in all			Low region specificity	Detected in all			Cell type enhanced	Detected in many		classical monocyte: 54.6	Low lineage specificity	Detected in many			Low region specificity	Detected in many			Low region specificity	Detected in all			HPA021666, HPA026716	Approved
AOC1	ABP1, DAO	ENSG00000002726	Amine oxidase, copper containing 1	P19801	7	150824627-150861504	Enzymes, Predicted secreted proteins		Heparin-binding, Oxidoreductase		Evidence at protein level	Evidence at protein level	Evidence at protein level	Evidence at protein level	Evidence at protein level	Group enriched	Detected in many	5	intestine: 108.6;placenta: 240.4	Cell line enhanced	Detected in some		CAPAN-2: 16.0;HaCaT: 4.9;NB-4: 4.8;RPMI-8226: 5.8;THP-1: 20.9	Group enriched	Detected in many	5	colorectal cancer: 61.3;endometrial cancer: 39.1;pancreatic cancer: 26.9;renal cancer: 69.4;stomach cancer: 43.2	Not detected	Not detected			Cell type enriched	Detected in some	10	eosinophil: 20.3	Lineage enriched	Detected in many	20	granulocytes: 20.3					Low region specificity	Detected in all			HPA031032, HPA031033	Approved
AOC3	HPAO, VAP-1, VAP1	ENSG00000131471	Amine oxidase, copper containing 3	Q16853	17	42851184-42858130	Cancer-related genes, Enzymes, FDA approved drug targets, Plasma proteins, Predicted intracellular proteins, Predicted secreted proteins	Cell adhesion	Oxidoreductase	Cancer-related genes, FDA approved drug targets	Evidence at protein level	Evidence at protein level	Evidence at protein level	Evidence at protein level	Evidence at protein level	Low tissue specificity	Detected in many			Cell line enriched	Detected in some	18	ASC diff: 83.5	Low cancer specificity	Detected in all			Low region specificity	Detected in many			Cell type enriched	Detected in single	13	neutrophil: 1.2	Lineage enriched	Detected in single	13	granulocytes: 1.2	Low region specificity	Detected in many							HPA000980, CAB025797	Enhanced
AP000790.4		ENSG00000285010			11	59964033-59970146	Predicted secreted proteins				Evidence at transcript level	Evidence at transcript level				Group enriched	Detected in some	4	blood: 5.9;kidney: 1.5	Group enriched	Detected in some	5	HEL: 2.8;K-562: 7.1									Cell type enriched	Detected in single	10	basophil: 5.9	Lineage enriched	Detected in single	10	granulocytes: 5.9
AP002347.1		ENSG00000285231			11	59878809-59896481	Predicted secreted proteins				Evidence at transcript level	Evidence at transcript level				Group enriched	Detected in some	7	blood: 7.4;testis: 2.5	Cell line enhanced	Detected in some		Daudi: 1.4;HAP1: 1.4;K-562: 2.4;U-698: 3.0									Cell type enriched	Detected in single	24	basophil: 7.4	Lineage enriched	Detected in single	44	granulocytes: 7.4
APCS	MGC88159, PTX2, SAP	ENSG00000132703	Amyloid P component, serum	P02743	1	159587825-159588865	Disease related genes, Plasma proteins, Potential drug targets, Predicted secreted proteins, Transporters				Evidence at protein level	Evidence at protein level	Evidence at protein level	Evidence at protein level	Evidence at protein level	Tissue enriched	Detected in some	81	liver: 316.6	Cell line enhanced	Detected in some		HL-60: 3.3;RH-30: 4.2;SiHa: 2.1	Cancer enriched	Detected in some	25	liver cancer: 826.2	Not detected	Not detected			Not detected	Not detected			Not detected	Not detected			Not detected	Not detected			Low region specificity	Detected in all			CAB007817, HPA053294	Supported
APELA	ELA, Ende, tdl	ENSG00000248329	Apelin receptor early endogenous ligand	P0DMC3	4	164877004-164898965	Predicted secreted proteins	Angiogenesis, Differentiation, Gastrulation	Developmental protein, Hormone		Evidence at protein level	Evidence at transcript level	Evidence at protein level	Evidence at protein level		Tissue enhanced	Detected in some		placenta: 7.8;prostate: 8.2	Cell line enriched	Detected in some	5	NTERA-2: 29.4	Low cancer specificity	Detected in some							Cell type enhanced	Detected in single		neutrophil: 2.5	Low lineage specificity	Detected in single			Not detected	Not detected			Low region specificity	Detected in all
APLN	apelin, XNPEP2	ENSG00000171388	Apelin	Q9ULZ1	X	129645259-129654937	Predicted secreted proteins	Angiogenesis, Gastrulation, Host-virus interaction	Developmental protein, Hormone		Evidence at protein level	Evidence at transcript level	Evidence at transcript level	Evidence at protein level		Tissue enhanced	Detected in many		brain: 21.8;placenta: 52.0	Cell line enriched	Detected in some	6	HUVEC TERT2: 104.4	Group enriched	Detected in all	6	glioma: 44.2;renal cancer: 21.8	Low region specificity	Detected in all			Not detected	Not detected			Not detected	Not detected			Low region specificity	Detected in all			Low region specificity	Detected in all
APOA1		ENSG00000118137	Apolipoprotein A1	P02647	11	116835751-116837950	Cancer-related genes, Candidate cardiovascular disease genes, Disease related genes, Plasma proteins, Predicted intracellular proteins, Predicted secreted proteins	Cholesterol metabolism, Lipid metabolism, Lipid transport, Steroid metabolism, Sterol metabolism, Transport		Amyloidosis, Atherosclerosis, Cancer-related genes, Disease mutation, Neuropathy	Evidence at protein level	Evidence at protein level	Evidence at protein level	Evidence at protein level	Evidence at protein level	Tissue enriched	Detected in some	4	liver: 573.5	Cell line enriched	Detected in some	18	Hep G2: 247.4	Cancer enriched	Detected in many	48	liver cancer: 4515.8	Not detected	Not detected			Cell type enhanced	Detected in some		plasmacytoid DC: 3.6	Group enriched	Detected in many	4	dendritic cells: 3.6;T-cells: 2.4	Low region specificity	Detected in some			Low region specificity	Detected in all			CAB016778, HPA046715	Supported
APOA2		ENSG00000158874	Apolipoprotein A2	P02652	1	161222292-161223631	Cancer-related genes, Candidate cardiovascular disease genes, Plasma proteins, Predicted intracellular proteins, Predicted secreted proteins	Host-virus interaction, Lipid transport, Transport		Cancer-related genes	Evidence at protein level	Evidence at protein level	Evidence at protein level	Evidence at protein level	Evidence at protein level	Tissue enriched	Detected in some	321	liver: 932.2	Cell line enriched	Detected in some	9	Hep G2: 596.2	Cancer enriched	Detected in many	329	liver cancer: 11230.1	Not detected	Not detected			Cell type enhanced	Detected in some		intermediate monocyte: 2.1;neutrophil: 2.9	Group enriched	Detected in many	20	dendritic cells: 1.0;granulocytes: 2.9;monocytes: 2.1	Low region specificity	Detected in all			Low region specificity	Detected in many			CAB025885	Supported
APOA4		ENSG00000110244	Apolipoprotein A4	P06727	11	116820700-116823306	Candidate cardiovascular disease genes, Plasma proteins, Predicted secreted proteins	Lipid transport, Transport			Evidence at protein level	Evidence at protein level	Evidence at protein level	Evidence at protein level	Evidence at protein level	Tissue enriched	Detected in some	6	intestine: 593.6	Cell line enhanced	Detected in some		BEWO: 7.9;CACO-2: 8.0;Hep G2: 7.5;NB-4: 7.3;RPMI-8226: 11.7;SH-SY5Y: 10.8	Cancer enriched	Detected in some	29	liver cancer: 291.6	Not detected	Not detected			Not detected	Not detected			Not detected	Not detected			Not detected	Not detected			Low region specificity	Detected in all			HPA001352, HPA002549, CAB068250, CAB068251, CAB068252	Enhanced
APOA5	APOA-V, RAP3	ENSG00000110243	Apolipoprotein A5	Q6Q788	11	116789367-116792420	Disease related genes, Plasma proteins, Predicted secreted proteins	Lipid transport, Transport		Disease mutation	Evidence at protein level	Evidence at transcript level	Evidence at protein level	Evidence at protein level	Evidence at protein level	Tissue enriched	Detected in single	209	liver: 112.2	Cell line enriched	Detected in single	65	Hep G2: 35.8	Cancer enriched	Detected in single	489	liver cancer: 112.2	Not detected	Not detected			Not detected	Not detected			Not detected	Not detected			Not detected	Not detected			Low region specificity	Detected in many
APOB		ENSG00000084674	Apolipoprotein B	P04114	2	21001429-21044073	Candidate cardiovascular disease genes, Disease related genes, Plasma proteins, Predicted secreted proteins	Cholesterol metabolism, Lipid metabolism, Lipid transport, Steroid metabolism, Sterol metabolism, Transport	Heparin-binding	Atherosclerosis, Disease mutation	Evidence at protein level	Evidence at protein level	Evidence at protein level	Evidence at protein level	Evidence at protein level	Group enriched	Detected in some	145	intestine: 224.8;liver: 442.2	Cell line enriched	Detected in some	30	Hep G2: 151.8	Cancer enriched	Detected in some	99	liver cancer: 295.0	Not detected	Not detected			Not detected	Not detected			Not detected	Not detected			Not detected	Not detected			Low region specificity	Detected in all			CAB016070, HPA049793	Supported
APOC1		ENSG00000130208	Apolipoprotein C1	P02654	19	44914247-44919349	Cancer-related genes, Candidate cardiovascular disease genes, Plasma proteins, Predicted secreted proteins	Lipid transport, Transport		Cancer-related genes	Evidence at protein level	Evidence at protein level	Evidence at protein level	Evidence at protein level	Evidence at protein level	Tissue enriched	Detected in many	12	liver: 702.7	Cell line enhanced	Detected in many		Hep G2: 98.0;HSkMC: 60.7;K-562: 25.5;SK-MEL-30: 45.2	Cancer enriched	Detected in all	21	liver cancer: 3253.7	Low region specificity	Detected in many			Cell type enriched	Detected in some	8	myeloid DC: 8.9	Lineage enriched	Detected in single	13	dendritic cells: 8.9	Low region specificity	Detected in many							HPA051518	Supported
APOC2		ENSG00000234906	Apolipoprotein C2	P02655	19	44945982-44949565	Candidate cardiovascular disease genes, Disease related genes, Plasma proteins, Predicted secreted proteins	Lipid degradation, Lipid metabolism, Lipid transport, Transport		Disease mutation, Hyperlipidemia	Evidence at protein level	Evidence at protein level	Evidence at protein level	Evidence at protein level	Evidence at protein level	Tissue enriched	Detected in some	78	liver: 506.5	Group enriched	Detected in some	4	Hep G2: 82.9;THP-1: 153.3	Cancer enriched	Detected in some	17	liver cancer: 49.7	Low region specificity	Detected in many			Cell type enriched	Detected in single	21	NK-cell: 6.5	Lineage enriched	Detected in single	21	NK-cells: 6.5					Not detected	Not detected			HPA055877	Supported
APOC3		ENSG00000110245	Apolipoprotein C3	P02656	11	116829706-116833072	Cancer-related genes, Candidate cardiovascular disease genes, Disease related genes, Plasma proteins, Predicted secreted proteins	Lipid degradation, Lipid metabolism, Lipid transport, Transport		Cancer-related genes, Disease mutation	Evidence at protein level	Evidence at protein level	Evidence at protein level	Evidence at protein level	Evidence at protein level	Tissue enriched	Detected in some	8	liver: 714.1	Group enriched	Detected in some	19	CACO-2: 27.8;Hep G2: 75.2	Cancer enriched	Detected in many	643	liver cancer: 4021.9	Not detected	Not detected			Not detected	Not detected			Not detected	Not detected							Not detected	Not detected			HPA065365, HPA073918	Supported
APOC4		ENSG00000267467	Apolipoprotein C4	P55056	19	44942238-44945496	Plasma proteins, Predicted secreted proteins	Lipid transport, Transport			Evidence at protein level	Evidence at transcript level	Evidence at protein level	Evidence at protein level	Evidence at protein level	Tissue enriched	Detected in some	29	liver: 126.0	Cell line enhanced	Detected in some		HEL: 4.2;SK-MEL-30: 6.4	Cancer enriched	Detected in single	15	liver cancer: 0.7	Not detected	Not detected			Low cell type specificity	Detected in many			Low lineage specificity	Detected in many											HPA062671	Approved
APOD		ENSG00000189058	Apolipoprotein D	P05090	3	195568702-195584205	Cancer-related genes, Candidate cardiovascular disease genes, Plasma proteins, Predicted secreted proteins	Transport		Cancer-related genes	Evidence at protein level	Evidence at protein level	Evidence at protein level	Evidence at protein level	Evidence at protein level	Tissue enriched	Detected in all	6	breast: 840.7	Group enriched	Detected in some	7	ASC diff: 233.9;ASC TERT1: 126.0	Cancer enhanced	Detected in all		melanoma: 925.2	Low region specificity	Detected in all			Cell type enriched	Detected in single	10	memory B-cell: 6.7	Lineage enriched	Detected in single	10	B-cells: 6.7	Low region specificity	Detected in all			Low region specificity	Detected in all			HPA040520	Enhanced
APOE	AD2	ENSG00000130203	Apolipoprotein E	P02649	19	44905754-44909393	Cancer-related genes, Candidate cardiovascular disease genes, Disease related genes, Plasma proteins, Predicted secreted proteins	Cholesterol metabolism, Lipid metabolism, Lipid transport, Steroid metabolism, Sterol metabolism, Transport	Heparin-binding	Alzheimer disease, Amyloidosis, Cancer-related genes, Disease mutation, Hyperlipidemia, Neurodegeneration	Evidence at protein level	Evidence at protein level	Evidence at protein level	Evidence at protein level	Evidence at protein level	Tissue enhanced	Detected in many		adrenal gland: 226.8;liver: 508.1	Cell line enhanced	Detected in some		ASC diff: 163.3;Hep G2: 75.9;HSkMC: 119.7;SK-MEL-30: 151.8	Cancer enhanced	Detected in all		liver cancer: 3183.8	Low region specificity	Detected in all			Not detected	Not detected			Not detected	Not detected			Low region specificity	Detected in all			Low region specificity	Detected in all			CAB008363, HPA065539, HPA068768, CAB069921	Enhanced
APOF		ENSG00000175336	Apolipoprotein F	Q13790	12	56360569-56362823	Plasma proteins, Predicted secreted proteins	Cholesterol metabolism, Lipid metabolism, Lipid transport, Steroid metabolism, Sterol metabolism, Transport			Evidence at protein level	Evidence at transcript level	Evidence at protein level	Evidence at protein level	Evidence at protein level	Tissue enriched	Detected in some	53	liver: 114.0	Cell line enriched	Detected in single	10	Hep G2: 9.7	Cancer enriched	Detected in some	6	liver cancer: 34.8	Not detected	Not detected			Low cell type specificity	Detected in many			Low lineage specificity	Detected in many			Not detected	Not detected
APOH	B2G1, BG	ENSG00000091583	Apolipoprotein H	P02749	17	66212033-66256525	Candidate cardiovascular disease genes, Plasma proteins, Predicted intracellular proteins, Predicted secreted proteins		Heparin-binding		Evidence at protein level	Evidence at protein level	Evidence at protein level	Evidence at protein level	Evidence at protein level	Tissue enriched	Detected in some	550	liver: 823.7	Cell line enriched	Detected in some	20	Hep G2: 162.9	Cancer enriched	Detected in many	232	liver cancer: 2878.9	Not detected	Not detected			Low cell type specificity	Detected in some			Low lineage specificity	Detected in many			Low region specificity	Detected in many			Low region specificity	Detected in all			HPA001654, HPA003732, CAB022214	Enhanced
APOL1	APOL	ENSG00000100342	Apolipoprotein L1	O14791	22	36253010-36267530	Candidate cardiovascular disease genes, Disease related genes, Plasma proteins, Predicted membrane proteins, Predicted secreted proteins	Cholesterol metabolism, Lipid metabolism, Lipid transport, Steroid metabolism, Sterol metabolism, Transport		Disease mutation	Evidence at protein level	Evidence at protein level	Evidence at protein level	Evidence at protein level	Evidence at protein level	Low tissue specificity	Detected in many			Cell line enhanced	Detected in many		EFO-21: 62.5;HDLM-2: 40.3;HHSteC: 30.8;RPTEC TERT1: 23.9;RT4: 37.0	Low cancer specificity	Detected in all			Low region specificity	Detected in all			Low cell type specificity	Detected in many			Low lineage specificity	Detected in all											HPA018885, CAB056156	Supported
APOL4	APOLIV	ENSG00000100336	Apolipoprotein L4	Q9BPW4	22	36189124-36204840	Plasma proteins, Predicted intracellular proteins, Predicted membrane proteins, Predicted secreted proteins	Lipid transport, Transport			Evidence at protein level	Evidence at protein level	Evidence at transcript level	Evidence at protein level	Evidence at protein level	Low tissue specificity	Detected in many			Cell line enhanced	Detected in some		BEWO: 8.1;HDLM-2: 45.5;HSkMC: 7.4;K-562: 9.7;SCLC-21H: 20.9	Low cancer specificity	Detected in all			Low region specificity	Detected in many			Group enriched	Detected in some	4	classical monocyte: 4.3;intermediate monocyte: 2.3;myeloid DC: 3.8	Group enriched	Detected in many	5	dendritic cells: 3.8;monocytes: 4.3									HPA049797, HPA055435	Uncertain
APOM	ApoM, G3a, NG20	ENSG00000204444	Apolipoprotein M	O95445	6	31652416-31658210	Plasma proteins, Predicted intracellular proteins, Predicted secreted proteins	Lipid transport, Transport			Evidence at protein level	Evidence at protein level	Evidence at protein level	Evidence at protein level	Evidence at protein level	Tissue enriched	Detected in many	6	liver: 94.6	Low cell line specificity	Detected in many			Cancer enriched	Detected in all	13	liver cancer: 185.9	Low region specificity	Detected in all			Low cell type specificity	Detected in many			Low lineage specificity	Detected in all			Region enhanced	Detected in single		basal ganglia: 0.3	Low region specificity	Detected in all			CAB034086, HPA051006	Approved
APOO	FAM121B, MGC4825, Mic23, MIC26, My025	ENSG00000184831	Apolipoprotein O	Q9BUR5	X	23833353-23907934	Predicted intracellular proteins, Predicted membrane proteins, Predicted secreted proteins	Lipid transport, Transport			Evidence at protein level	Evidence at protein level	Evidence at protein level	Evidence at protein level	Evidence at protein level	Low tissue specificity	Detected in all			Low cell line specificity	Detected in all			Low cancer specificity	Detected in all			Low region specificity	Detected in all			Low cell type specificity	Detected in all			Low lineage specificity	Detected in all			Low region specificity	Detected in all							HPA003187	Supported
ARSF		ENSG00000062096	Arylsulfatase F	P54793	X	3041471-3112726	Predicted membrane proteins, Predicted secreted proteins		Hydrolase		Evidence at protein level	Evidence at transcript level	Evidence at protein level	Evidence at protein level	Evidence at protein level	Tissue enhanced	Detected in some		brain: 5.3;kidney: 11.5;skin 1: 8.3	Cell line enhanced	Detected in some		BEWO: 2.0;U-266/70: 1.1	Cancer enhanced	Detected in some		glioma: 2.9					Cell type enhanced	Detected in some		basophil: 1.9	Low lineage specificity	Detected in single											HPA000549
ARSI	FLJ16069, SPG66	ENSG00000183876	Arylsulfatase family member I	Q5FYB1	5	150296343-150339307	Predicted intracellular proteins, Predicted secreted proteins		Hydrolase		Evidence at protein level	Evidence at transcript level	Evidence at protein level	Evidence at protein level	Evidence at protein level	Tissue enhanced	Detected in many		placenta: 24.2	Cell line enhanced	Detected in some		BJ hTERT+ SV40 Large T+: 9.3;HaCaT: 18.2;Hep G2: 11.2;hTEC/SVTERT24-B: 18.3;U-87 MG: 23.5	Low cancer specificity	Detected in many			Low region specificity	Detected in many			Not detected	Not detected			Not detected	Not detected			Low region specificity	Detected in single			Low region specificity	Detected in some			HPA038386, HPA038398	Uncertain
ARSJ	FLJ23548	ENSG00000180801	Arylsulfatase family member J	Q5FYB0	4	113900284-113979727	Predicted intracellular proteins, Predicted secreted proteins		Hydrolase		Evidence at protein level	Evidence at protein level	Evidence at transcript level	Evidence at protein level	Evidence at protein level	Low tissue specificity	Detected in many			Cell line enhanced	Detected in many		BJ: 20.0;HUVEC TERT2: 18.0;LHCN-M2: 18.3;TIME: 23.0	Low cancer specificity	Detected in many			Low region specificity	Detected in all			Cell type enhanced	Detected in single		MAIT T-cell: 1.4	Lineage enriched	Detected in single	14	T-cells: 1.4	Low region specificity	Detected in many			Region enhanced	Detected in many		cerebellum: 15.4	HPA036481, HPA036482	Uncertain
ARSK	DKFZp313G1735, TSULF	ENSG00000164291	Arylsulfatase family member K	Q6UWY0	5	95555074-95605064	Plasma proteins, Predicted secreted proteins		Hydrolase		Evidence at protein level	Evidence at transcript level	Evidence at protein level	Evidence at protein level	Evidence at protein level	Low tissue specificity	Detected in all			Low cell line specificity	Detected in many			Low cancer specificity	Detected in all			Low region specificity	Detected in all			Low cell type specificity	Detected in many			Low lineage specificity	Detected in all			Low region specificity	Detected in all			Low region specificity	Detected in all			HPA042384	Approved
ART4	CD297, DO, DOK1	ENSG00000111339	ADP-ribosyltransferase 4 (Dombrock blood group)	Q93070	12	14825569-14843533	Blood group antigen proteins, CD markers, Enzymes, Predicted membrane proteins, Predicted secreted proteins		Blood group antigen, Glycosyltransferase, Transferase		Evidence at protein level	Evidence at transcript level	Evidence at transcript level	Evidence at protein level	Evidence at protein level	Tissue enhanced	Detected in many		liver: 33.7;lymphoid tissue: 17.8;placenta: 17.8	Cell line enhanced	Detected in some		AN3-CA: 5.1;HEL: 10.0;Hep G2: 6.0;HUVEC TERT2: 22.9	Cancer enhanced	Detected in some		liver cancer: 3.8	Not detected	Not detected			Low cell type specificity	Detected in some			Low lineage specificity	Detected in many			Region enhanced	Detected in single		olfactory region: 2.2	Low region specificity	Detected in many			HPA075664
ART5		ENSG00000167311	ADP-ribosyltransferase 5	Q96L15	11	3638503-3642316	Enzymes, Predicted intracellular proteins, Predicted secreted proteins		Glycosyltransferase, Transferase		Evidence at protein level	Evidence at transcript level	Evidence at transcript level	Evidence at protein level	Evidence at protein level	Tissue enhanced	Detected in many		skeletal muscle: 12.1;testis: 33.3	Cell line enhanced	Detected in some		AF22: 3.3;AN3-CA: 3.5;BEWO: 6.1;BJ hTERT+ SV40 Large T+ RasG12V: 3.5;HEK 293: 4.2;U-2 OS: 4.1	Cancer enhanced	Detected in some		testis cancer: 4.5	Not detected	Not detected			Cell type enriched	Detected in single	11	memory CD4 T-cell: 1.0	Lineage enriched	Detected in single	11	T-cells: 1.0	Region enriched	Detected in single	5	olfactory region: 0.5	Not detected	Not detected			HPA041637, HPA044099	Uncertain
ARTN	ENOVIN, EVN, NBN	ENSG00000117407	Artemin	Q5T4W7	1	43933320-43937241	Predicted intracellular proteins, Predicted secreted proteins		Growth factor		Evidence at protein level	Evidence at transcript level	Evidence at protein level	Evidence at protein level		Tissue enhanced	Detected in many		parathyroid gland: 18.3	Group enriched	Detected in some	4	A-431: 29.1;HaCaT: 30.8;HBEC3-KT: 27.4;hTCEpi: 11.5;hTERT-HME1: 8.8	Low cancer specificity	Detected in many			Low region specificity	Detected in many			Not detected	Not detected			Not detected	Not detected			Region enriched	Detected in single	9	olfactory region: 4.0	Region enhanced	Detected in single		olfactory region: 1.0
ASIP	AGTIL, ASP	ENSG00000101440	Agouti signaling protein	P42127	20	34194569-34269344	Predicted secreted proteins				Evidence at protein level	Evidence at protein level	Evidence at protein level	Evidence at protein level	Evidence at protein level	Tissue enhanced	Detected in many		blood: 43.7;epididymis: 18.4;ovary: 24.8	Cell line enhanced	Detected in some		CACO-2: 6.5;HSkMC: 5.3;U-698: 3.9	Low cancer specificity	Detected in some			Region enriched	Detected in single	6	hippocampal formation: 5.4	Cell type enriched	Detected in single	321	plasmacytoid DC: 43.7	Lineage enriched	Detected in single	321	dendritic cells: 43.7	Not detected	Not detected			Low region specificity	Detected in some			HPA048636	Uncertain
ASPN	FLJ20129, PLAP-1, SLRR1C	ENSG00000106819	Asporin	Q9BXN1	9	92456205-92482506	Disease related genes, Plasma proteins, Predicted secreted proteins	Biomineralization			Evidence at protein level	Evidence at transcript level	Evidence at protein level	Evidence at protein level	Evidence at protein level	Tissue enhanced	Detected in many		endometrium 1: 62.1	Cell line enhanced	Detected in some		ASC TERT1: 14.4;BJ hTERT+: 4.9;HHSteC: 20.5;HSkMC: 4.0	Low cancer specificity	Detected in all			Low region specificity	Detected in some			Cell type enhanced	Detected in single		basophil: 1.9	Low lineage specificity	Detected in single			Low region specificity	Detected in all			Low region specificity	Detected in all			HPA008435, HPA024230	Approved
ASTL	ovastacin, SAS1B	ENSG00000188886	Astacin like metalloendopeptidase	Q6HA08	2	96123850-96138436	Enzymes, Predicted secreted proteins	Fertilization	Hydrolase, Metalloprotease, Protease		Evidence at protein level	Evidence at protein level	Evidence at protein level	Evidence at protein level	Evidence at protein level	Tissue enhanced	Detected in some		bone marrow: 8.5	Cell line enhanced	Detected in some		BEWO: 3.1;fHDF/TERT166: 2.1;RT4: 3.8	Low cancer specificity	Detected in single							Low cell type specificity	Detected in some			Group enriched	Detected in many	5	NK-cells: 1.9;T-cells: 1.8	Not detected	Not detected			Not detected	Not detected			HPA015620	Uncertain
ATRN	DPPT-L, MGCA	ENSG00000088812	Attractin	O75882	20	3471040-3651122	Plasma proteins, Predicted membrane proteins, Predicted secreted proteins	Inflammatory response	Receptor		Evidence at protein level	Evidence at transcript level	Evidence at protein level	Evidence at protein level	Evidence at protein level	Low tissue specificity	Detected in all			Low cell line specificity	Detected in many			Low cancer specificity	Detected in all			Low region specificity	Detected in all			Low cell type specificity	Detected in many			Low lineage specificity	Detected in all			Low region specificity	Detected in all			Low region specificity	Detected in all			HPA008853	Approved
AVP	ADH, ARVP	ENSG00000101200	Arginine vasopressin	P01185	20	3082556-3084724	Disease related genes, Predicted secreted proteins		Hormone, Vasoactive, Vasoconstrictor	Diabetes insipidus, Disease mutation	Evidence at protein level	Evidence at protein level	Evidence at protein level	Evidence at protein level	Evidence at protein level	Tissue enriched	Detected in some	44	brain: 270.1	Cell line enriched	Detected in single	13	NB-4: 6.9	Not detected	Not detected			Region enriched	Detected in many	18	hypothalamus: 270.1	Cell type enriched	Detected in some	6	eosinophil: 6.1	Lineage enriched	Detected in many	6	granulocytes: 6.1	Region enriched	Detected in some	10	hypothalamus: 273.6	Group enriched	Detected in some	645	basal ganglia: 1065.4;hypothalamus: 1058.2	CAB025318, HPA071892	Enhanced
AZGP1	ZA2G, ZAG	ENSG00000160862	Alpha-2-glycoprotein 1, zinc-binding	P25311	7	99966720-99976157	Cancer-related genes, Plasma proteins, Predicted intracellular proteins, Predicted secreted proteins			Cancer-related genes	Evidence at protein level	Evidence at protein level	Evidence at protein level	Evidence at protein level	Evidence at protein level	Tissue enhanced	Detected in many		liver: 158.8;salivary gland: 270.5	Cell line enhanced	Detected in some		Hep G2: 19.8;Karpas-707: 11.3;RPMI-8226: 45.9;SK-BR-3: 9.3;T-47d: 15.4	Group enriched	Detected in many	12	breast cancer: 412.6;liver cancer: 273.6;prostate cancer: 469.5	Low region specificity	Detected in many			Not detected	Not detected			Not detected	Not detected			Region enriched	Detected in single	4	olfactory region: 0.9					HPA012582, CAB016087, CAB032276	Enhanced
AZU1	AZAMP, AZU, CAP37, HBP, HUMAZUR, NAZC	ENSG00000172232	Azurocidin 1	P20160	19	825097-832018	Enzymes, Plasma proteins, Predicted intracellular proteins, Predicted secreted proteins	Chemotaxis	Antibiotic, Antimicrobial, Heparin-binding, Serine protease homolog		Evidence at protein level	Evidence at protein level	Evidence at protein level	Evidence at protein level	Evidence at protein level	Tissue enriched	Detected in some	7	bone marrow: 238.2	Cell line enriched	Detected in some	7	THP-1: 150.8	Low cancer specificity	Detected in some			Not detected	Not detected			Group enriched	Detected in some	6	classical monocyte: 3.3;neutrophil: 7.6	Group enriched	Detected in many	6	granulocytes: 7.6;monocytes: 3.3					Not detected	Not detected			HPA055851, HPA075964	Enhanced
B3GAT1	CD57, GlcAT-P, HNK-1, LEU7, NK-1	ENSG00000109956	Beta-1,3-glucuronyltransferase 1	Q9P2W7	11	134378504-134411918	Enzymes, Predicted intracellular proteins, Predicted secreted proteins		Transferase		Evidence at protein level	Evidence at protein level	Evidence at protein level	Evidence at protein level	Evidence at protein level	Tissue enriched	Detected in many	10	brain: 76.0	Cell line enhanced	Detected in some		AF22: 17.0;HMC-1: 18.8;NTERA-2: 16.3;SH-SY5Y: 6.2	Group enriched	Detected in some	11	glioma: 10.8;prostate cancer: 3.5;thyroid cancer: 4.1	Low region specificity	Detected in all			Cell type enhanced	Detected in some		gdT-cell: 3.8;naive CD8 T-cell: 2.4	Lineage enriched	Detected in single	39	T-cells: 3.8	Low region specificity	Detected in all			Low region specificity	Detected in all			CAB002500, CAB010893, HPA069468	Enhanced
BCAN	BEHAB, CSPG7, MGC13038	ENSG00000132692	Brevican	Q96GW7	1	156641390-156659532	Plasma proteins, Predicted secreted proteins				Evidence at protein level	Evidence at protein level	Evidence at protein level	Evidence at protein level	Evidence at protein level	Tissue enriched	Detected in many	15	brain: 144.2	Cell line enhanced	Detected in many		HDLM-2: 24.2;K-562: 34.1;U-266/70: 20.5;U-266/84: 39.4	Group enriched	Detected in many	77	glioma: 348.5;melanoma: 75.0	Low region specificity	Detected in all			Cell type enriched	Detected in single	13	basophil: 8.2	Lineage enriched	Detected in single	13	granulocytes: 8.2	Low region specificity	Detected in all			Low region specificity	Detected in all			HPA007865, CAB025862	Enhanced
BCHE	CHE1, CHE2, E1	ENSG00000114200	Butyrylcholinesterase	P06276	3	165772904-165837472	Disease related genes, Enzymes, FDA approved drug targets, Plasma proteins, Predicted intracellular proteins, Predicted secreted proteins		Hydrolase, Serine esterase	Disease mutation, FDA approved drug targets	Evidence at protein level	Evidence at transcript level	Evidence at protein level	Evidence at protein level	Evidence at protein level	Tissue enriched	Detected in many	6	liver: 145.4	Cell line enriched	Detected in some	9	Karpas-707: 128.6	Group enriched	Detected in many	6	glioma: 24.0;liver cancer: 13.7;melanoma: 18.9	Low region specificity	Detected in all			Not detected	Not detected			Not detected	Not detected			Low region specificity	Detected in all							HPA001560	Approved
BDNF		ENSG00000176697	Brain derived neurotrophic factor	P23560	11	27654893-27722058	Cancer-related genes, Disease related genes, Plasma proteins, Predicted intracellular proteins, Predicted membrane proteins, Predicted secreted proteins, RAS pathway related proteins		Growth factor	Cancer-related genes, Disease mutation	Evidence at protein level	Evidence at protein level	Evidence at protein level	Evidence at protein level	Evidence at protein level	Tissue enhanced	Detected in many		brain: 14.5;smooth muscle: 10.5	Cell line enhanced	Detected in many		BJ: 22.4;BJ hTERT+ SV40 Large T+: 17.2;BJ hTERT+ SV40 Large T+ RasG12V: 13.1;HBF TERT88: 16.5;U-138 MG: 24.1	Low cancer specificity	Detected in some			Low region specificity	Detected in many			Low cell type specificity	Detected in single			Low lineage specificity	Detected in single			Low region specificity	Detected in all			Low region specificity	Detected in all			CAB009564, HPA031440, HPA056104	Enhanced
BGLAP	OCN	ENSG00000242252	Bone gamma-carboxyglutamate protein	P02818	1	156241962-156243321	FDA approved drug targets, Predicted secreted proteins	Biomineralization		FDA approved drug targets	Evidence at protein level	Evidence at transcript level	Evidence at protein level	Evidence at protein level	Evidence at protein level	Tissue enhanced	Detected in many		brain: 11.0	Cell line enhanced	Detected in some		U-87 MG: 7.1	Low cancer specificity	Detected in many			Low region specificity	Detected in all			Group enriched	Detected in some	16	NK-cell: 2.2;plasmacytoid DC: 4.2	Group enriched	Detected in many	16	dendritic cells: 4.2;NK-cells: 2.2
BGN	DSPG1, SLRR1A	ENSG00000182492	Biglycan	P21810	X	153494939-153509554	Disease related genes, Predicted secreted proteins			Aortic aneurysm, Disease mutation, Dwarfism	Evidence at protein level	Evidence at protein level	Evidence at protein level	Evidence at protein level	Evidence at protein level	Low tissue specificity	Detected in many			Cell line enhanced	Detected in some		BJ: 45.5;BJ hTERT+: 58.9;fHDF/TERT166: 82.2;HSkMC: 43.2;hTEC/SVTERT24-B: 34.9;HUVEC TERT2: 82.4;U-138 MG: 37.5	Low cancer specificity	Detected in all			Low region specificity	Detected in all			Not detected	Not detected			Not detected	Not detected			Low region specificity	Detected in all			Low region specificity	Detected in all			HPA003157, CAB003678	Enhanced
BMP1	PCOLC	ENSG00000168487	Bone morphogenetic protein 1	P13497	8	22164736-22212326	Disease related genes, Enzymes, Plasma proteins, Potential drug targets, Predicted secreted proteins	Chondrogenesis, Differentiation, Osteogenesis	Cytokine, Developmental protein, Growth factor, Hydrolase, Metalloprotease, Protease	Disease mutation, Osteogenesis imperfecta	Evidence at protein level	Evidence at protein level	Evidence at protein level	Evidence at protein level	Evidence at protein level	Group enriched	Detected in all	8	lung: 72.2;placenta: 106.2	Low cell line specificity	Detected in many			Low cancer specificity	Detected in all			Low region specificity	Detected in all			Low cell type specificity	Detected in some			Low lineage specificity	Detected in many			Low region specificity	Detected in all			Low region specificity	Detected in all			HPA014572	Enhanced
BMP10		ENSG00000163217	Bone morphogenetic protein 10	O95393	2	68865481-68871517	Predicted secreted proteins	Cell adhesion	Cytokine, Developmental protein, Growth factor		Evidence at protein level	Evidence at transcript level	Evidence at protein level	Evidence at protein level	Evidence at protein level	Tissue enriched	Detected in some	9	heart muscle: 110.1	Cell line enhanced	Detected in single		MOLT-4: 3.1	Not detected	Not detected			Not detected	Not detected			Cell type enriched	Detected in single	12	T-reg: 1.2	Lineage enriched	Detected in single	12	T-cells: 1.2	Not detected	Not detected			Low region specificity	Detected in all
BMP15	GDF9B	ENSG00000130385	Bone morphogenetic protein 15	O95972	X	50910784-50916607	Disease related genes, Predicted secreted proteins		Cytokine, Growth factor	Disease mutation, Premature ovarian failure	Evidence at protein level	Evidence at transcript level	Evidence at protein level	Evidence at protein level	Evidence at protein level	Group enriched	Detected in some	5	fallopian tube: 2.2;testis: 1.8	Not detected	Not detected			Not detected	Not detected							Not detected	Not detected			Not detected	Not detected			Not detected	Not detected			Not detected	Not detected
BMP2	BMP2A	ENSG00000125845	Bone morphogenetic protein 2	P12643	20	6767664-6780280	Cancer-related genes, Predicted secreted proteins	Chondrogenesis, Differentiation, Osteogenesis	Cytokine, Developmental protein, Growth factor	Cancer-related genes, Disease mutation, Dwarfism	Evidence at protein level	Evidence at protein level	Evidence at protein level	Evidence at protein level	Evidence at protein level	Low tissue specificity	Detected in many			Cell line enhanced	Detected in many		CACO-2: 20.7;HeLa: 13.5;hTERT-HME1: 12.2;RT4: 16.5	Low cancer specificity	Detected in all			Low region specificity	Detected in all			Cell type enriched	Detected in single	7	NK-cell: 2.2	Lineage enriched	Detected in single	7	NK-cells: 2.2	Low region specificity	Detected in many			Low region specificity	Detected in many			HPA058610, CAB078457
BMP3		ENSG00000152785	Bone morphogenetic protein 3	P12645	4	81030965-81057531	Plasma proteins, Predicted secreted proteins	Chondrogenesis, Differentiation, Osteogenesis	Cytokine, Developmental protein, Growth factor		Evidence at protein level	Evidence at transcript level	Evidence at protein level	Evidence at protein level	Evidence at protein level	Tissue enhanced	Detected in many		intestine: 15.0;lung: 21.0;urinary bladder: 18.7	Group enriched	Detected in some	4	AF22: 10.3;Daudi: 15.7;RT4: 13.1;SK-BR-3: 5.9	Cancer enhanced	Detected in some		urothelial cancer: 7.5	Low region specificity	Detected in some			Cell type enhanced	Detected in some		naive B-cell: 3.5	Low lineage specificity	Detected in many			Low region specificity	Detected in many			Low region specificity	Detected in all
BMP4	BMP2B	ENSG00000125378	Bone morphogenetic protein 4	P12644	14	53949736-53958761	Cancer-related genes, Disease related genes, Predicted intracellular proteins, Predicted secreted proteins	Chondrogenesis, Differentiation, Osteogenesis	Cytokine, Developmental protein, Growth factor	Cancer-related genes, Disease mutation, Microphthalmia	Evidence at protein level	Evidence at protein level	Evidence at protein level	Evidence at protein level	Evidence at protein level	Tissue enhanced	Detected in many		retina: 72.4	Cell line enhanced	Detected in many		CACO-2: 26.0;CAPAN-2: 65.2;EFO-21: 21.7;Hep G2: 69.4;U-2 OS: 20.0	Low cancer specificity	Detected in all			Low region specificity	Detected in many			Group enriched	Detected in many	5	classical monocyte: 1.8;intermediate monocyte: 2.9;memory CD4 T-cell: 2.5;naive CD4 T-cell: 3.3;naive CD8 T-cell: 1.1;non-classical monocyte: 4.3	Group enriched	Detected in many	12	monocytes: 4.3;T-cells: 3.3	Low region specificity	Detected in all			Low region specificity	Detected in all			CAB006863, HPA066235	Enhanced
BMP5		ENSG00000112175	Bone morphogenetic protein 5	P22003	6	55753645-55875564	Predicted intracellular proteins, Predicted secreted proteins	Chondrogenesis, Differentiation, Osteogenesis	Cytokine, Developmental protein, Growth factor		Evidence at protein level	Evidence at transcript level	Evidence at transcript level	Evidence at protein level	Evidence at protein level	Tissue enhanced	Detected in many		placenta: 42.7;prostate: 29.4;retina: 21.2	Group enriched	Detected in some	11	AF22: 22.1;U-2 OS: 17.3	Low cancer specificity	Detected in many			Region enhanced	Detected in some		pons and medulla: 5.2	Not detected	Not detected			Not detected	Not detected			Low region specificity	Detected in many			Low region specificity	Detected in all
BMP6	VGR, VGR1	ENSG00000153162	Bone morphogenetic protein 6	P22004	6	7726797-7881422	Predicted secreted proteins	Chondrogenesis, Differentiation, Osteogenesis	Cytokine, Developmental protein, Growth factor		Evidence at protein level	Evidence at transcript level	Evidence at protein level	Evidence at protein level	Evidence at protein level	Tissue enhanced	Detected in many		placenta: 17.4	Cell line enhanced	Detected in some		HUVEC TERT2: 57.6;Karpas-707: 29.9;SiHa: 25.1;TIME: 26.4	Low cancer specificity	Detected in all							Group enriched	Detected in some	8	basophil: 4.0;neutrophil: 2.3	Lineage enriched	Detected in single	10	granulocytes: 4.0	Low region specificity	Detected in all			Low region specificity	Detected in many			CAB002773, HPA062683	Approved
BMP7	OP-1	ENSG00000101144	Bone morphogenetic protein 7	P18075	20	57168748-57266629	Predicted intracellular proteins, Predicted secreted proteins	Chondrogenesis, Differentiation, Osteogenesis	Cytokine, Developmental protein, Growth factor		Evidence at protein level	Evidence at protein level	Evidence at protein level	Evidence at protein level	Evidence at protein level	Tissue enhanced	Detected in many		retina: 37.0;thyroid gland: 44.3	Cell line enhanced	Detected in some		Daudi: 41.5;MCF7: 48.0;RPMI-8226: 18.4;SK-BR-3: 31.3;U-698: 56.7	Low cancer specificity	Detected in many			Low region specificity	Detected in all			Cell type enriched	Detected in single	13	basophil: 2.4	Lineage enriched	Detected in single	13	granulocytes: 2.4	Low region specificity	Detected in all			Low region specificity	Detected in many			HPA057757
BMP8A		ENSG00000183682	Bone morphogenetic protein 8a	Q7Z5Y6	1	39491646-39525935	Predicted secreted proteins	Chondrogenesis, Differentiation, Osteogenesis	Cytokine, Developmental protein, Growth factor		Evidence at transcript level	Evidence at transcript level	Evidence at transcript level	Evidence at transcript level		Tissue enriched	Detected in many	5	thyroid gland: 45.6	Cell line enhanced	Detected in some		U-2197: 15.9;U-266/70: 7.7;U-266/84: 7.0	Low cancer specificity	Detected in many			Low region specificity	Detected in many			Not detected	Not detected			Not detected	Not detected
BMP8B	BMP8, OP-2	ENSG00000116985	Bone morphogenetic protein 8b	P34820	1	39757182-39788861	Predicted secreted proteins	Chondrogenesis, Differentiation, Osteogenesis	Cytokine, Developmental protein, Growth factor		Evidence at protein level	Evidence at transcript level	Evidence at transcript level	Evidence at protein level		Tissue enhanced	Detected in all		intestine: 21.9;thyroid gland: 26.8	Cell line enhanced	Detected in many		THP-1: 46.4;U-266/70: 14.0;U-266/84: 20.0;WM-115: 22.4	Low cancer specificity	Detected in many			Low region specificity	Detected in all			Low cell type specificity	Detected in some			Low lineage specificity	Detected in many
BMPER	CRIM3, Cv2	ENSG00000164619	BMP binding endothelial regulator	Q8N8U9	7	33904911-34155872	Disease related genes, Plasma proteins, Predicted secreted proteins			Disease mutation	Evidence at protein level	Evidence at transcript level	Evidence at protein level	Evidence at protein level	Evidence at protein level	Low tissue specificity	Detected in many			Cell line enhanced	Detected in some		ASC diff: 11.5;BJ: 11.0;fHDF/TERT166: 14.2;HBF TERT88: 15.6;HSkMC: 11.7;hTEC/SVTERT24-B: 10.3;U-138 MG: 16.2	Cancer enhanced	Detected in some		glioma: 2.6	Low region specificity	Detected in many			Not detected	Not detected			Not detected	Not detected			Low region specificity	Detected in many			Low region specificity	Detected in many
BPI	BPIFD1	ENSG00000101425	Bactericidal/permeability-increasing protein	P17213	20	38304123-38337505	Predicted intracellular proteins, Predicted secreted proteins, Transporters		Antibiotic, Antimicrobial		Evidence at protein level	Evidence at protein level	Evidence at protein level	Evidence at protein level	Evidence at protein level	Tissue enriched	Detected in some	5	bone marrow: 197.4	Cell line enhanced	Detected in some		BJ: 1.3;BJ hTERT+: 2.1;HL-60: 5.1;RPMI-8226: 2.0	Not detected	Not detected			Not detected	Not detected			Group enriched	Detected in some	18	classical monocyte: 13.6;neutrophil: 6.4	Group enriched	Detected in many	18	granulocytes: 6.4;monocytes: 13.6	Not detected	Not detected			Low region specificity	Detected in all			HPA061284	Enhanced
BPIFA1	bA49G10.5, LUNX, PLUNC, SPLUNC1	ENSG00000198183	BPI fold containing family A member 1	Q9NP55	20	33235995-33243311	Plasma proteins, Predicted secreted proteins	Immunity, Innate immunity	Antibiotic, Antimicrobial		Evidence at protein level	Evidence at protein level	Evidence at protein level	Evidence at protein level	Evidence at protein level	Group enriched	Detected in some	4	cervix, uterine: 8.0;lung: 20.2;lymphoid tissue: 25.2;pituitary gland: 16.9;tongue: 11.9	Cell line enhanced	Detected in some		MOLT-4: 1.3;NTERA-2: 2.2;REH: 1.2;U-266/70: 1.6	Cancer enriched	Detected in many	27	lung cancer: 262.1	Not detected	Not detected			Not detected	Not detected			Not detected	Not detected							Low region specificity	Detected in all			CAB025669	Supported
BPIFA2	bA49G10.1, C20orf70, PSP, SPLUNC2	ENSG00000131050	BPI fold containing family A member 2	Q96DR5	20	33161768-33181412	Predicted secreted proteins		Antibiotic, Antimicrobial		Evidence at protein level	Evidence at protein level	Evidence at protein level	Evidence at protein level	Evidence at protein level	Tissue enriched	Detected in some	265	salivary gland: 1210.9	Group enriched	Detected in some	5	RT4: 4.8;SK-BR-3: 1.9	Cancer enhanced	Detected in some		pancreatic cancer: 2.9	Not detected	Not detected			Not detected	Not detected			Not detected	Not detected							Not detected	Not detected			HPA044006	Enhanced
BPIFA3	bA49G10.4, C20orf71, SPLUNC3	ENSG00000131059	BPI fold containing family A member 3	Q9BQP9	20	33217310-33227758	Predicted secreted proteins				Evidence at protein level	Evidence at protein level	Evidence at transcript level	Evidence at protein level	Evidence at protein level	Tissue enriched	Detected in some	54	testis: 86.6	Not detected	Not detected			Not detected	Not detected			Not detected	Not detected			Not detected	Not detected			Not detected	Not detected			Not detected	Not detected			Not detected	Not detected			HPA062708	Enhanced
BPIFB1	bA49G10.6, C20orf114, dJ1187J4.1, LPLUNC1, MGC14597, VEMSGP	ENSG00000125999	BPI fold containing family B member 1	Q8TDL5	20	33273480-33309878	Plasma proteins, Predicted secreted proteins	Immunity, Innate immunity			Evidence at protein level	Evidence at protein level	Evidence at protein level	Evidence at protein level	Evidence at protein level	Tissue enhanced	Detected in some		cervix, uterine: 100.1;lung: 101.0;lymphoid tissue: 115.1;stomach 1: 76.9	Cell line enhanced	Detected in some		CAPAN-2: 5.2;HMC-1: 2.0;RT4: 4.1;SK-BR-3: 8.4	Cancer enhanced	Detected in many		stomach cancer: 75.8	Not detected	Not detected			Not detected	Not detected			Not detected	Not detected			Region enriched	Detected in single	7	olfactory region: 6.2	Low region specificity	Detected in all			HPA024256	Enhanced
BPIFB4	C20orf186, dJ726C3.5, LPLUNC4	ENSG00000186191	BPI fold containing family B member 4	P59827	20	33079644-33111751	Predicted secreted proteins				Evidence at protein level	Evidence at transcript level	Evidence at transcript level	Evidence at protein level	Evidence at protein level	Tissue enhanced	Detected in some		parathyroid gland: 4.0;pituitary gland: 12.2	Group enriched	Detected in some	4	HSkMC: 5.3;U-2 OS: 8.5	Low cancer specificity	Detected in some							Not detected	Not detected			Not detected	Not detected			Not detected	Not detected			Not detected	Not detected
BPIFC	BPIL2, dJ149A16.7	ENSG00000184459	BPI fold containing family C	Q8NFQ6	22	32413847-32464484	Predicted intracellular proteins, Predicted secreted proteins				Evidence at transcript level	Evidence at transcript level	Evidence at transcript level	Evidence at transcript level		Group enriched	Detected in some	5	skin 1: 39.5;tongue: 16.4	Group enriched	Detected in some	5	HDLM-2: 3.3;hTCEpi: 1.6;SCLC-21H: 4.6;U-87 MG: 2.3	Group enriched	Detected in some	11	head and neck cancer: 1.6;melanoma: 1.6	Not detected	Not detected			Cell type enriched	Detected in single	56	basophil: 5.5	Lineage enriched	Detected in single	56	granulocytes: 5.5	Low region specificity	Detected in some			Low region specificity	Detected in all
BRINP2	DBCCR1L2, FAM5B	ENSG00000198797	BMP/retinoic acid inducible neural specific 2	Q9C0B6	1	177171497-177282422	Predicted secreted proteins, Transporters	Cell cycle, Growth arrest			Evidence at protein level	Evidence at transcript level	Evidence at transcript level	Evidence at protein level	Evidence at protein level	Group enriched	Detected in some	10	adrenal gland: 11.5;brain: 27.9	Cell line enhanced	Detected in some		HDLM-2: 10.5;PC-3: 2.6;REH: 3.0;SCLC-21H: 9.5;SH-SY5Y: 2.1	Cancer enriched	Detected in some	5	glioma: 11.4	Low region specificity	Detected in many			Not detected	Not detected			Not detected	Not detected			Low region specificity	Detected in all			Low region specificity	Detected in all			HPA050681	Uncertain
BRINP3	DBCCR1L, DBCCR1L1, FAM5C	ENSG00000162670	BMP/retinoic acid inducible neural specific 3	Q76B58	1	190097662-190478404	Predicted intracellular proteins, Predicted secreted proteins	Cell cycle, Growth arrest			Evidence at protein level	Evidence at transcript level	Evidence at protein level	Evidence at protein level	Evidence at protein level	Tissue enhanced	Detected in many		brain: 30.4;intestine: 18.6	Cell line enriched	Detected in some	4	SCLC-21H: 17.7	Group enriched	Detected in some	14	breast cancer: 3.4;glioma: 8.6;prostate cancer: 3.5	Low region specificity	Detected in all			Not detected	Not detected			Not detected	Not detected			Low region specificity	Detected in all			Low region specificity	Detected in all			HPA054693	Uncertain
BSPH1	BSP1, ELSPBP2	ENSG00000188334	Binder of sperm protein homolog 1	Q075Z2	19	47968046-47992170	Predicted secreted proteins	Fertilization			Evidence at protein level	Evidence at protein level	Evidence at transcript level	Evidence at protein level	Evidence at protein level	Tissue enriched	Detected in some	45	epididymis: 97.1	Group enriched	Detected in some	5	BEWO: 1.2;HMC-1: 1.3;NB-4: 4.5	Not detected	Not detected							Not detected	Not detected			Not detected	Not detected							Not detected	Not detected			HPA048335	Enhanced
BTBD17	BTBD17A, LGALS3BPL, TANGO10A	ENSG00000204347	BTB domain containing 17	A6NE02	17	74356416-74361946	Predicted secreted proteins				Evidence at protein level	Evidence at transcript level	No human protein/transcript evidence	Evidence at protein level	Evidence at protein level	Tissue enriched	Detected in some	12	brain: 18.2	Group enriched	Detected in some	20	AF22: 3.8;NTERA-2: 5.0;SCLC-21H: 15.0	Group enriched	Detected in some	11	glioma: 9.5;testis cancer: 1.9	Low region specificity	Detected in all			Cell type enhanced	Detected in single		naive CD4 T-cell: 1.4	Lineage enriched	Detected in single	14	T-cells: 1.4	Low region specificity	Detected in all			Low region specificity	Detected in all			HPA025022	Approved
BTC		ENSG00000174808	Betacellulin	P35070	4	74744759-74794686	Predicted intracellular proteins, Predicted membrane proteins, Predicted secreted proteins		Growth factor, Mitogen		Evidence at protein level	Evidence at transcript level	Evidence at protein level	Evidence at protein level	Evidence at protein level	Tissue enhanced	Detected in many		intestine: 23.5	Cell line enhanced	Detected in some		CAPAN-2: 16.1;MCF7: 5.7;RPTEC TERT1: 9.7;SK-BR-3: 6.4	Low cancer specificity	Detected in many			Low region specificity	Detected in many			Cell type enriched	Detected in single	17	plasmacytoid DC: 1.7	Lineage enriched	Detected in single	17	dendritic cells: 1.7	Not detected	Not detected
BTD		ENSG00000169814	Biotinidase	P43251	3	15601341-15647640	Disease related genes, Enzymes, Plasma proteins, Potential drug targets, Predicted intracellular proteins, Predicted secreted proteins		Hydrolase	Disease mutation	Evidence at protein level	Evidence at transcript level	Evidence at protein level	Evidence at protein level	Evidence at protein level	Low tissue specificity	Detected in all			Low cell line specificity	Detected in all			Low cancer specificity	Detected in all			Low region specificity	Detected in all			Low cell type specificity	Detected in all			Low lineage specificity	Detected in all			Low region specificity	Detected in all			Low region specificity	Detected in all			HPA052275	Uncertain
BTN1A1	BT, BTN, BTN1	ENSG00000124557	Butyrophilin subfamily 1 member A1	Q13410	6	26501221-26510422	Predicted membrane proteins, Predicted secreted proteins				Evidence at protein level	Evidence at protein level	Evidence at protein level	Evidence at protein level	Evidence at protein level	Tissue enriched	Detected in some	5	breast: 27.4	Cell line enriched	Detected in some	5	CACO-2: 9.8	Cancer enhanced	Detected in single		breast cancer: 0.6					Cell type enhanced	Detected in some		memory B-cell: 5.6;naive B-cell: 2.6	Lineage enriched	Detected in many	4	B-cells: 5.6	Not detected	Not detected			Low region specificity	Detected in all			HPA011126, CAB037340	Supported
BX248415.1		ENSG00000276911			1	196819745-196959210	Predicted secreted proteins				Evidence at protein level	Evidence at protein level				Tissue enriched	Detected in single	938	liver: 93.7	Cell line enhanced	Detected in single		RH-30: 2.5	Not detected	Not detected							Not detected	Not detected			Not detected	Not detected											HPA038915, HPA040726, HPA049813	Supported
C10orf95	FLJ14280	ENSG00000120055	Chromosome 10 open reading frame 95		10	102449837-102451543	Predicted secreted proteins				Evidence at transcript level	Evidence at transcript level				Tissue enhanced	Detected in many		epididymis: 12.7	Cell line enhanced	Detected in many		HEK 293: 11.7	Low cancer specificity	Detected in many							Low cell type specificity	Detected in many			Low lineage specificity	Detected in all			Not detected	Not detected
C10orf99	AP-57, CSBF, FLJ21763, RLLV1833, UNQ1833	ENSG00000188373	Chromosome 10 open reading frame 99	Q6UWK7	10	84173738-84185294	Predicted secreted proteins	Chemotaxis	Antibiotic, Antimicrobial, Cytokine	Tumor suppressor	Evidence at protein level	Evidence at protein level	Evidence at protein level	Evidence at protein level	Evidence at protein level	Tissue enhanced	Detected in many		esophagus: 93.5;intestine: 66.0;lymphoid tissue: 48.4;tongue: 95.1	Cell line enriched	Detected in some	5	RT4: 31.4	Low cancer specificity	Detected in many			Not detected	Not detected			Not detected	Not detected			Not detected	Not detected			Low region specificity	Detected in single			Low region specificity	Detected in many			HPA050920	Enhanced
C11orf45	FLJ43646, MGC35558	ENSG00000174370	Chromosome 11 open reading frame 45	Q8TAV5	11	128899565-128906035	Predicted secreted proteins				Evidence at transcript level	Evidence at transcript level	Evidence at transcript level	Evidence at transcript level		Low tissue specificity	Detected in many			Cell line enhanced	Detected in many		HBEC3-KT: 12.3;U-937: 9.5	Low cancer specificity	Detected in many							Cell type enhanced	Detected in some		myeloid DC: 3.5	Group enriched	Detected in many	4	dendritic cells: 3.5;monocytes: 1.8;T-cells: 1.1									HPA039716	Approved
C11orf94		ENSG00000234776	Chromosome 11 open reading frame 94	C9JXX5	11	45906513-45907282	Predicted secreted proteins				Evidence at transcript level	Evidence at transcript level	No human protein/transcript evidence	Evidence at transcript level		Tissue enriched	Detected in some	28	testis: 43.4	Cell line enhanced	Detected in many		HEK 293: 3.8;U-266/84: 3.1	Low cancer specificity	Detected in some			Not detected	Not detected			Cell type enhanced	Detected in single		plasmacytoid DC: 1.5	Low lineage specificity	Detected in single			Not detected	Not detected
C12orf49	FLJ21415	ENSG00000111412	Chromosome 12 open reading frame 49	Q9H741	12	116710185-116738070	Predicted intracellular proteins, Predicted secreted proteins				Evidence at protein level	Evidence at transcript level	Evidence at protein level	Evidence at protein level	Evidence at protein level	Tissue enhanced	Detected in all		thyroid gland: 41.4	Low cell line specificity	Detected in all			Low cancer specificity	Detected in all			Low region specificity	Detected in all			Low cell type specificity	Detected in all			Low lineage specificity	Detected in all			Low region specificity	Detected in all			Low region specificity	Detected in all			HPA026905	Uncertain
C12orf73	DKFZp547P055, FLJ13975	ENSG00000204954	Chromosome 12 open reading frame 73	Q69YU5	12	103950202-103965708	Predicted secreted proteins				Evidence at protein level	Evidence at transcript level	No human protein/transcript evidence	Evidence at protein level	Evidence at protein level	Tissue enhanced	Detected in all		skeletal muscle: 43.8	Low cell line specificity	Detected in all			Low cancer specificity	Detected in all			Low region specificity	Detected in all			Low cell type specificity	Detected in all			Low lineage specificity	Detected in all							Low region specificity	Detected in all			HPA038883	Uncertain
C14orf93	FLJ12154, RTFC	ENSG00000100802	Chromosome 14 open reading frame 93	Q9H972	14	22985908-23010166	Predicted intracellular proteins, Predicted secreted proteins				Evidence at protein level	Evidence at transcript level	Evidence at protein level	Evidence at protein level	Evidence at protein level	Low tissue specificity	Detected in all			Low cell line specificity	Detected in all			Low cancer specificity	Detected in all			Low region specificity	Detected in all			Low cell type specificity	Detected in all			Low lineage specificity	Detected in all			Low region specificity	Detected in all			Low region specificity	Detected in all			HPA002569	Approved
C15orf61	LOC145853	ENSG00000189227	Chromosome 15 open reading frame 61	A6NNL5	15	67521068-67530143	Predicted intracellular proteins, Predicted secreted proteins				Evidence at protein level	Evidence at transcript level	Evidence at transcript level	Evidence at protein level	Evidence at protein level	Tissue enhanced	Detected in all		skeletal muscle: 45.8	Low cell line specificity	Detected in all			Low cancer specificity	Detected in all			Low region specificity	Detected in all			Low cell type specificity	Detected in many			Low lineage specificity	Detected in all			Low region specificity	Detected in all			Low region specificity	Detected in all			HPA062820
C16orf89	MGC45438	ENSG00000153446	Chromosome 16 open reading frame 89	Q6UX73	16	5044122-5066110	Predicted secreted proteins				Evidence at protein level	Evidence at protein level	Evidence at protein level	Evidence at protein level	Evidence at protein level	Tissue enhanced	Detected in many		lung: 35.8;thyroid gland: 79.3	Cell line enhanced	Detected in some		ASC diff: 4.8;Hep G2: 5.8;HHSteC: 3.1;NTERA-2: 3.6;U-2197: 4.9	Group enriched	Detected in many	14	lung cancer: 64.7;thyroid cancer: 145.6	Low region specificity	Detected in all			Cell type enhanced	Detected in some		basophil: 3.3	Low lineage specificity	Detected in many			Low region specificity	Detected in all			Low region specificity	Detected in all			HPA013613, HPA016934	Enhanced
C17orf67		ENSG00000214226	Chromosome 17 open reading frame 67	Q0P5P2	17	56791913-56838773	Predicted secreted proteins				Evidence at protein level	Evidence at transcript level	Evidence at protein level	Evidence at protein level		Tissue enhanced	Detected in many		vagina: 24.4	Cell line enhanced	Detected in many		HDLM-2: 9.8;MOLT-4: 15.0;PC-3: 10.4	Low cancer specificity	Detected in many			Low region specificity	Detected in all			Low cell type specificity	Detected in many			Low lineage specificity	Detected in many			Region enriched	Detected in single	5	olfactory region: 3.8	Low region specificity	Detected in many			HPA043479	Uncertain
C17orf99	GLPG464, UNQ464	ENSG00000187997	Chromosome 17 open reading frame 99	Q6UX52	17	78146353-78166177	Predicted intracellular proteins, Predicted secreted proteins	Adaptive immunity, Immunity	Cytokine		Evidence at protein level	Evidence at transcript level	Evidence at protein level	Evidence at protein level		Tissue enriched	Detected in some	7	bone marrow: 13.5	Group enriched	Detected in some	11	HaCaT: 5.5;HMC-1: 11.3;K-562: 6.4	Not detected	Not detected			Not detected	Not detected			Cell type enhanced	Detected in some		naive B-cell: 1.2;non-classical monocyte: 1.1	Low lineage specificity	Detected in many											HPA029655	Uncertain
C18orf54	LAS2, MGC33382	ENSG00000166845	Chromosome 18 open reading frame 54	Q8IYD9	18	54357917-54385218	Predicted intracellular proteins, Predicted secreted proteins				Evidence at protein level	Evidence at protein level	Evidence at protein level	Evidence at protein level	Evidence at protein level	Tissue enhanced	Detected in many		placenta: 21.4;testis: 25.2	Low cell line specificity	Detected in many			Low cancer specificity	Detected in many			Low region specificity	Detected in all			Low cell type specificity	Detected in many			Low lineage specificity	Detected in many			Low region specificity	Detected in all			Low region specificity	Detected in all			HPA040704
C1orf54	FLJ23221	ENSG00000118292	Chromosome 1 open reading frame 54	Q8WWF1	1	150268200-150280916	Predicted secreted proteins				Evidence at transcript level	Evidence at transcript level	Evidence at transcript level	Evidence at transcript level		Low tissue specificity	Detected in all			Cell line enhanced	Detected in many		AF22: 20.5;AN3-CA: 30.9;ASC diff: 22.0;ASC TERT1: 36.7;HSkMC: 29.7;HUVEC TERT2: 28.5	Low cancer specificity	Detected in all			Low region specificity	Detected in all			Cell type enriched	Detected in many	5	myeloid DC: 36.2	Lineage enriched	Detected in many	5	dendritic cells: 36.2	Low region specificity	Detected in all							HPA026518, HPA043874	Approved
C1orf56	FLJ20519, MENT	ENSG00000143443	Chromosome 1 open reading frame 56	Q9BUN1	1	151047740-151051986	Predicted secreted proteins				Evidence at protein level	Evidence at protein level	Evidence at transcript level	Evidence at protein level	Evidence at protein level	Group enriched	Detected in many	9	blood: 54.8;testis: 67.7	Cell line enhanced	Detected in many		MCF7: 15.5	Low cancer specificity	Detected in all			Low region specificity	Detected in all			Low cell type specificity	Detected in all			Low lineage specificity	Detected in all			Not detected	Not detected			Low region specificity	Detected in many			HPA037429, HPA037430	Enhanced
C1QA		ENSG00000173372	Complement C1q A chain	P02745	1	22636506-22639608	Disease related genes, Plasma proteins, Predicted secreted proteins	Complement pathway, Host-virus interaction, Immunity, Innate immunity			Evidence at protein level	Evidence at protein level	Evidence at protein level	Evidence at protein level	Evidence at protein level	Tissue enhanced	Detected in all		lymphoid tissue: 204.0	Cell line enhanced	Detected in some		HMC-1: 3.8;NB-4: 2.2;RPMI-8226: 11.5;SCLC-21H: 5.1	Low cancer specificity	Detected in all			Low region specificity	Detected in all			Group enriched	Detected in some	34	intermediate monocyte: 50.3;non-classical monocyte: 37.5	Lineage enriched	Detected in single	57	monocytes: 50.3	Low region specificity	Detected in all			Low region specificity	Detected in all			HPA002350, CAB009823	Supported
C1QB		ENSG00000173369	Complement C1q B chain	P02746	1	22652762-22661538	Disease related genes, Plasma proteins, Predicted secreted proteins	Complement pathway, Immunity, Innate immunity		Disease mutation	Evidence at protein level	Evidence at transcript level	Evidence at protein level	Evidence at protein level	Evidence at protein level	Tissue enhanced	Detected in all		lymphoid tissue: 262.8	Cell line enhanced	Detected in some		BEWO: 2.4;HaCaT: 2.7;NB-4: 2.5;SH-SY5Y: 2.9;U-266/70: 2.9	Low cancer specificity	Detected in all			Low region specificity	Detected in all			Group enriched	Detected in some	66	intermediate monocyte: 41.9;non-classical monocyte: 26.9	Lineage enriched	Detected in single	83	monocytes: 41.9	Low region specificity	Detected in all			Low region specificity	Detected in all			HPA052116	Approved
C1QC	C1QG	ENSG00000159189	Complement C1q C chain	P02747	1	22643630-22648110	Disease related genes, Plasma proteins, Predicted secreted proteins	Complement pathway, Immunity, Innate immunity		Disease mutation	Evidence at protein level	Evidence at protein level	Evidence at protein level	Evidence at protein level	Evidence at protein level	Tissue enhanced	Detected in all		lymphoid tissue: 192.2	Cell line enhanced	Detected in some		NB-4: 2.6;RPMI-8226: 6.6;SH-SY5Y: 2.0;U-266/70: 2.9	Low cancer specificity	Detected in all			Low region specificity	Detected in all			Cell type enriched	Detected in some	6	intermediate monocyte: 28.4	Lineage enriched	Detected in single	284	monocytes: 28.4	Low region specificity	Detected in all			Low region specificity	Detected in many			HPA001471, CAB009828	Supported
C1QL1	C1QRF, C1QTNF14, CRF	ENSG00000131094	Complement C1q like 1	O75973	17	44959693-44968071	Plasma proteins, Predicted secreted proteins				Evidence at protein level	Evidence at transcript level	Evidence at protein level	Evidence at protein level	Evidence at protein level	Tissue enhanced	Detected in many		brain: 42.5	Cell line enhanced	Detected in some		SCLC-21H: 17.8;SH-SY5Y: 12.7;U-2 OS: 44.5;U-251 MG: 13.4;U-87 MG: 14.4	Cancer enriched	Detected in all	7	glioma: 116.0	Low region specificity	Detected in all			Not detected	Not detected			Not detected	Not detected			Low region specificity	Detected in many			Low region specificity	Detected in all
C1QL2	C1QTNF10, CTRP10	ENSG00000144119	Complement C1q like 2	Q7Z5L3	2	119156243-119158889	Predicted secreted proteins				Evidence at protein level	Evidence at transcript level	Evidence at transcript level	Evidence at protein level	Evidence at protein level	Tissue enriched	Detected in some	6	brain: 15.4	Group enriched	Detected in some	14	NTERA-2: 2.2;SCLC-21H: 7.2	Low cancer specificity	Detected in some			Low region specificity	Detected in many			Not detected	Not detected			Not detected	Not detected			Region enhanced	Detected in many		hippocampal formation: 25.0	Low region specificity	Detected in many			HPA057934	Uncertain
C1QL3	C1ql, C1QTNF13, CTRP13, K100	ENSG00000165985	Complement C1q like 3	Q5VWW1	10	16513743-16522005	Predicted secreted proteins				Evidence at protein level	Evidence at transcript level	Evidence at transcript level	Evidence at protein level	Evidence at protein level	Tissue enriched	Detected in many	12	brain: 33.8	Group enriched	Detected in some	7	HDLM-2: 24.3;SCLC-21H: 15.0	Low cancer specificity	Detected in some			Low region specificity	Detected in many			Low cell type specificity	Detected in many			Low lineage specificity	Detected in many			Low region specificity	Detected in many			Group enriched	Detected in many	4	amygdala: 99.4;cerebral cortex: 74.9;hippocampal formation: 78.6
C1QL4	C1QTNF11, CTRP11	ENSG00000186897	Complement C1q like 4	Q86Z23	12	49332411-49337188	Predicted secreted proteins				Evidence at protein level	Evidence at transcript level	Evidence at transcript level	Evidence at protein level	Evidence at protein level	Tissue enhanced	Detected in some		brain: 9.2;testis: 7.4	Cell line enhanced	Detected in some		AN3-CA: 27.3;HAP1: 4.2;PC-3: 4.6;U-2 OS: 7.2	Low cancer specificity	Detected in many			Region enhanced	Detected in many		pons and medulla: 9.2	Not detected	Not detected			Not detected	Not detected			Region enhanced	Detected in some		midbrain: 7.4	Group enriched	Detected in some	5	midbrain: 5.1;pons and medulla: 9.7
C1QTNF1	CTRP1, FLJ90694, GIP, ZSIG37	ENSG00000173918	C1q and TNF related 1	Q9BXJ1	17	79022814-79049788	Predicted intracellular proteins, Predicted secreted proteins				Evidence at protein level	Evidence at protein level	Evidence at protein level	Evidence at protein level	Evidence at protein level	Tissue enhanced	Detected in many		heart muscle: 77.5	Cell line enhanced	Detected in many		ASC diff: 82.7;BJ hTERT+: 19.4;HHSteC: 31.3;HSkMC: 16.6;U-87 MG: 19.5	Low cancer specificity	Detected in all			Low region specificity	Detected in all			Cell type enhanced	Detected in some		basophil: 1.9	Low lineage specificity	Detected in many			Low region specificity	Detected in many			Low region specificity	Detected in many			CAB025429, HPA051101	Uncertain
C1QTNF12	ADIPOLIN, C1QDC2, CTRP12, FAM132A, MGC105127	ENSG00000184163	C1q and TNF related 12	Q5T7M4	1	1242446-1246722	Predicted secreted proteins		Hormone		Evidence at protein level	Evidence at transcript level	Evidence at protein level	Evidence at protein level		Tissue enhanced	Detected in some		intestine: 11.0;skin 1: 7.8	Group enriched	Detected in some	5	EFO-21: 8.1;U-2 OS: 8.1	Low cancer specificity	Detected in many							Cell type enhanced	Detected in some		neutrophil: 2.6;NK-cell: 2.2	Low lineage specificity	Detected in many			Low region specificity	Detected in all			Low region specificity	Detected in many			HPA024107	Uncertain
C1QTNF2	CTRP2	ENSG00000145861	C1q and TNF related 2	Q9BXJ5	5	160347751-160370641	Predicted secreted proteins				Evidence at protein level	Evidence at transcript level	Evidence at protein level	Evidence at protein level	Evidence at protein level	Low tissue specificity	Detected in many			Cell line enhanced	Detected in some		RH-30: 26.0;U-138 MG: 11.6;U-2 OS: 6.3;WM-115: 5.1	Low cancer specificity	Detected in many			Low region specificity	Detected in all			Cell type enhanced	Detected in some		basophil: 3.7	Low lineage specificity	Detected in many			Low region specificity	Detected in all			Low region specificity	Detected in all			HPA061290	Uncertain
C1QTNF3	2310005P21Rik, Corcs, Cors, Cors-26, CTRP3	ENSG00000082196	C1q and TNF related 3	Q9BXJ4	5	34019448-34043832	Plasma proteins, Predicted secreted proteins				Evidence at protein level	Evidence at transcript level	Evidence at protein level	Evidence at protein level	Evidence at protein level	Tissue enriched	Detected in many	6	salivary gland: 171.5	Cell line enriched	Detected in single	199	U-266/84: 129.4	Low cancer specificity	Detected in all			Low region specificity	Detected in all			Cell type enhanced	Detected in single		MAIT T-cell: 1.3	Low lineage specificity	Detected in single											HPA064996, HPA066011	Uncertain
C1QTNF4	CTRP4, ZACRP4	ENSG00000172247	C1q and TNF related 4	Q9BXJ3	11	47589664-47594659	Predicted secreted proteins		Cytokine	Disease mutation	Evidence at protein level	Evidence at transcript level	Evidence at protein level	Evidence at protein level	Evidence at protein level	Tissue enriched	Detected in many	6	brain: 37.8	Cell line enriched	Detected in some	6	REH: 10.9	Low cancer specificity	Detected in some			Low region specificity	Detected in all			Not detected	Not detected			Not detected	Not detected			Low region specificity	Detected in many			Low region specificity	Detected in all			HPA041032	Approved
C1QTNF5	CTRP5, DKFZp586B0621, LORD	ENSG00000223953	C1q and TNF related 5	Q9BXJ0	11	119338939-119340940	Disease related genes, Predicted secreted proteins			Disease mutation	Evidence at protein level	Evidence at protein level	Evidence at protein level	Evidence at protein level	Evidence at protein level	Tissue enhanced	Detected in many		retina: 30.5	Cell line enhanced	Detected in some		ASC diff: 9.4;fHDF/TERT166: 7.4;HHSteC: 19.0;HUVEC TERT2: 28.0;TIME: 25.6	Not detected	Not detected			Low region specificity	Detected in all			Not detected	Not detected			Not detected	Not detected			Low region specificity	Detected in all							CAB025607, HPA038604	Uncertain
C1QTNF6	CTRP6, ZACRP6	ENSG00000133466	C1q and TNF related 6	Q9BXI9	22	37180167-37199385	Predicted intracellular proteins, Predicted secreted proteins				Evidence at protein level	Evidence at protein level	Evidence at protein level	Evidence at protein level	Evidence at protein level	Group enriched	Detected in many	6	endometrium 1: 23.7;placenta: 79.5	Cell line enhanced	Detected in many		MCF7: 44.0;RT4: 20.4	Low cancer specificity	Detected in all			Low region specificity	Detected in many			Low cell type specificity	Detected in many			Low lineage specificity	Detected in many			Low region specificity	Detected in all			Low region specificity	Detected in many			HPA002042	Enhanced
C1QTNF7	CTRP7	ENSG00000163145	C1q and TNF related 7	Q9BXJ2	4	15339818-15446166	Plasma proteins, Predicted secreted proteins				Evidence at protein level	Evidence at protein level	Evidence at transcript level	Evidence at protein level	Evidence at protein level	Tissue enhanced	Detected in many		cervix, uterine: 39.6	Group enriched	Detected in some	5	ASC diff: 9.0;ASC TERT1: 6.2;HSkMC: 3.3	Low cancer specificity	Detected in some			Not detected	Not detected			Cell type enriched	Detected in single	14	neutrophil: 1.7	Lineage enriched	Detected in single	14	granulocytes: 1.7	Low region specificity	Detected in many			Not detected	Not detected			CAB007055, HPA051797, HPA055392	Uncertain
C1QTNF8	CTRP8, UNQ5829	ENSG00000184471	C1q and TNF related 8	P60827	16	1090005-1096244	Predicted secreted proteins				Evidence at protein level	Evidence at transcript level	Evidence at protein level	Evidence at protein level	Evidence at protein level	Group enriched	Detected in some	4	adrenal gland: 2.6;brain: 2.1;fallopian tube: 4.5;pituitary gland: 4.1	Cell line enhanced	Detected in single		A549: 1.3	Not detected	Not detected							Not detected	Not detected			Not detected	Not detected							Low region specificity	Detected in some			HPA056438	Uncertain
C1QTNF9	AQL1, C1QTNF9A, CTRP9, MGC48915	ENSG00000240654	C1q and TNF related 9	P0C862	13	24307166-24322535	Predicted secreted proteins, Transporters		Hormone		Evidence at protein level	Evidence at protein level	Evidence at protein level	Evidence at protein level		Tissue enhanced	Detected in many		heart muscle: 15.2;skeletal muscle: 14.1	Cell line enhanced	Detected in some		MCF7: 1.9	Not detected	Not detected			Not detected	Not detected			Not detected	Not detected			Not detected	Not detected											HPA056632	Uncertain
C1QTNF9B	CTRP9B	ENSG00000205863	C1q and TNF related 9B	B2RNN3	13	23890525-23902655	Predicted secreted proteins				Evidence at protein level	Evidence at protein level	Evidence at protein level	Evidence at protein level		Tissue enhanced	Detected in many		skin 1: 17.7;testis: 8.5	Low cell line specificity	Detected in many			Cancer enhanced	Detected in single		prostate cancer: 0.8					Low cell type specificity	Detected in many			Low lineage specificity	Detected in all											HPA056632	Uncertain
C1R		ENSG00000159403	Complement C1r	P00736	12	7080209-7092607	Disease related genes, Enzymes, FDA approved drug targets, Plasma proteins, Predicted intracellular proteins, Predicted secreted proteins	Complement pathway, Immunity, Innate immunity	Hydrolase, Protease, Serine protease	Disease mutation, Ehlers-Danlos syndrome, FDA approved drug targets	Evidence at protein level	Evidence at transcript level	Evidence at protein level	Evidence at protein level	Evidence at protein level	Tissue enhanced	Detected in many		liver: 370.2	Cell line enhanced	Detected in many		ASC diff: 177.7;ASC TERT1: 90.7;BJ hTERT+: 78.2;BJ hTERT+ SV40 Large T+ RasG12V: 48.2;HSkMC: 105.0	Low cancer specificity	Detected in all			Low region specificity	Detected in all			Group enriched	Detected in many	5	eosinophil: 2.0;gdT-cell: 1.6;MAIT T-cell: 2.0;memory CD4 T-cell: 1.4;memory CD8 T-cell: 3.4;naive CD4 T-cell: 2.8;naive CD8 T-cell: 2.9;neutrophil: 2.5;NK-cell: 3.2;T-reg: 1.4	Group enriched	Detected in many	6	granulocytes: 2.5;NK-cells: 3.2;T-cells: 3.4					Low region specificity	Detected in all			HPA001251, HPA001551	Uncertain
C1RL	C1r-LP, C1RL1	ENSG00000139178	Complement C1r subcomponent like	Q9NZP8	12	7089587-7109273	Enzymes, Plasma proteins, Predicted intracellular proteins, Predicted secreted proteins	Complement pathway, Immunity, Innate immunity	Hydrolase, Protease, Serine protease		Evidence at protein level	Evidence at protein level	Evidence at protein level	Evidence at protein level	Evidence at protein level	Tissue enhanced	Detected in all		liver: 96.1	Cell line enhanced	Detected in many		ASC TERT1: 31.6;HSkMC: 35.0	Low cancer specificity	Detected in all			Low region specificity	Detected in all			Cell type enhanced	Detected in many		neutrophil: 11.7	Lineage enriched	Detected in many	5	granulocytes: 11.7	Low region specificity	Detected in single			Low region specificity	Detected in all			HPA011338, CAB026172	Supported
C1S		ENSG00000182326	Complement C1s	P09871	12	6988259-7071032	Disease related genes, Enzymes, FDA approved drug targets, Plasma proteins, Predicted intracellular proteins, Predicted secreted proteins	Complement pathway, Immunity, Innate immunity	Hydrolase, Protease, Serine protease	Disease mutation, Ehlers-Danlos syndrome, FDA approved drug targets	Evidence at protein level	Evidence at protein level	Evidence at protein level	Evidence at protein level	Evidence at protein level	Tissue enhanced	Detected in many		liver: 351.6	Cell line enhanced	Detected in some		ASC diff: 97.0;ASC TERT1: 129.2;BJ hTERT+: 41.1;HSkMC: 68.6	Low cancer specificity	Detected in all			Low region specificity	Detected in all			Cell type enriched	Detected in single	10	neutrophil: 6.2	Lineage enriched	Detected in single	17	granulocytes: 6.2					Low region specificity	Detected in all			CAB016722, HPA018852	Supported
C2		ENSG00000166278	Complement C2	P06681	6	31897785-31945672	Disease related genes, Enzymes, Plasma proteins, Potential drug targets, Predicted intracellular proteins, Predicted secreted proteins	Complement pathway, Immunity, Innate immunity	Hydrolase, Protease, Serine protease	Age-related macular degeneration, Disease mutation	Evidence at protein level	Evidence at protein level	Evidence at protein level	Evidence at protein level	Evidence at protein level	Tissue enriched	Detected in many	7	liver: 132.7	Group enriched	Detected in some	5	Hep G2: 16.9;Karpas-707: 52.8	Cancer enriched	Detected in all	9	liver cancer: 100.2	Low region specificity	Detected in many			Group enriched	Detected in some	7	classical monocyte: 2.9;intermediate monocyte: 6.4;non-classical monocyte: 6.5	Lineage enriched	Detected in single	8	monocytes: 6.5	Low region specificity	Detected in all			Low region specificity	Detected in single			CAB016775	Supported
C21orf62	B37, C21orf120, PRED81	ENSG00000205929	Chromosome 21 open reading frame 62	Q9NYP8	21	32793564-32813743	Predicted intracellular proteins, Predicted secreted proteins				Evidence at protein level	Evidence at protein level	Evidence at transcript level	Evidence at transcript level		Tissue enhanced	Detected in some		brain: 13.4;kidney: 18.2;ovary: 16.2;pituitary gland: 38.6	Group enriched	Detected in some	11	AF22: 7.0;RPTEC TERT1: 4.0	Cancer enriched	Detected in some	6	glioma: 11.0	Region enriched	Detected in many	4	pons and medulla: 13.4	Cell type enhanced	Detected in some		T-reg: 1.7	Low lineage specificity	Detected in many			Low region specificity	Detected in many			Low region specificity	Detected in many			HPA016899	Enhanced
C22orf15	FLJ36561, N27C7-3	ENSG00000169314	Chromosome 22 open reading frame 15	Q8WYQ4	22	23763021-23765861	Predicted secreted proteins				Evidence at protein level	Evidence at transcript level	Evidence at transcript level	Evidence at protein level		Tissue enriched	Detected in some	6	fallopian tube: 22.3	Cell line enhanced	Detected in some		AF22: 3.3;BJ: 2.5;BJ hTERT+: 5.4;HSkMC: 2.3;MOLT-4: 3.4	Cancer enhanced	Detected in single		endometrial cancer: 1.7					Cell type enhanced	Detected in some		plasmacytoid DC: 2.9	Low lineage specificity	Detected in many
C22orf46	CTA-216E10.6, FLJ23584	ENSG00000184208	Chromosome 22 open reading frame 46	C9J442	22	41688939-41698136	Predicted secreted proteins				Evidence at transcript level	Evidence at transcript level	Evidence at transcript level	Evidence at transcript level		Tissue enhanced	Detected in all		brain: 19.8	Low cell line specificity	Detected in all			Low cancer specificity	Detected in all							Low cell type specificity	Detected in many			Low lineage specificity	Detected in many							Not detected	Not detected			HPA052741	Uncertain
C2orf40	augurin, ECRG4	ENSG00000119147	Chromosome 2 open reading frame 40	Q9H1Z8	2	106063246-106078159	Predicted intracellular proteins, Predicted secreted proteins				Evidence at protein level	Evidence at transcript level	Evidence at transcript level	Evidence at protein level	Evidence at protein level	Low tissue specificity	Detected in many			Cell line enhanced	Detected in some		BEWO: 2.1;HSkMC: 1.0;NB-4: 1.3	Cancer enriched	Detected in many	11	thyroid cancer: 72.8	Region enriched	Detected in all	7	pons and medulla: 44.8	Cell type enhanced	Detected in some		naive CD4 T-cell: 10.0;naive CD8 T-cell: 8.2	Lineage enriched	Detected in single	77	T-cells: 10.0	Group enriched	Detected in many	5	basal ganglia: 44.8;cerebellum: 37.1;hippocampal formation: 85.7;pons and medulla: 114.2;thalamus: 69.1	Low region specificity	Detected in many			HPA008546	Uncertain
C2orf66	UNQ6411	ENSG00000187944	Chromosome 2 open reading frame 66	Q6UXQ4	2	196805002-196810276	Predicted secreted proteins				Evidence at transcript level	Evidence at transcript level	No human protein/transcript evidence	No human protein/transcript evidence		Tissue enhanced	Detected in some		adipose tissue: 7.0;pituitary gland: 6.4	Group enriched	Detected in some	4	HEL: 9.2;RT4: 3.4;TIME: 3.8	Low cancer specificity	Detected in single							Not detected	Not detected			Not detected	Not detected											HPA020869	Uncertain
C2orf69	FLJ38973	ENSG00000178074	Chromosome 2 open reading frame 69	Q8N8R5	2	199911256-199955935	Predicted secreted proteins				Evidence at protein level	Evidence at transcript level	Evidence at protein level	Evidence at protein level	Evidence at protein level	Low tissue specificity	Detected in all			Low cell line specificity	Detected in all			Low cancer specificity	Detected in all			Low region specificity	Detected in all			Low cell type specificity	Detected in all			Low lineage specificity	Detected in all			Low region specificity	Detected in all			Low region specificity	Detected in all			HPA045225	Approved
C3	ARMD9, C3a, C3b, CPAMD1	ENSG00000125730	Complement C3	P01024	19	6677704-6730562	Candidate cardiovascular disease genes, Disease related genes, FDA approved drug targets, Plasma proteins, Predicted intracellular proteins, Predicted secreted proteins	Complement alternate pathway, Complement pathway, Fatty acid metabolism, Host-virus interaction, Immunity, Inflammatory response, Innate immunity, Lipid metabolism		Age-related macular degeneration, Disease mutation, FDA approved drug targets, Hemolytic uremic syndrome	Evidence at protein level	Evidence at protein level	Evidence at protein level	Evidence at protein level	Evidence at protein level	Tissue enriched	Detected in all	10	liver: 611.7	Group enriched	Detected in many	7	BJ hTERT+: 47.4;EFO-21: 99.9;Hep G2: 103.2;HSkMC: 73.7;SiHa: 27.6	Cancer enhanced	Detected in all		liver cancer: 1213.6	Low region specificity	Detected in many			Cell type enhanced	Detected in many		non-classical monocyte: 13.3	Group enriched	Detected in many	4	granulocytes: 4.2;monocytes: 13.3	Low region specificity	Detected in many			Low region specificity	Detected in all			HPA003563, CAB004209, HPA020432	Enhanced
C3orf33	AC3-33, FLJ31139	ENSG00000174928	Chromosome 3 open reading frame 33	Q6P1S2	3	155762617-155806351	Predicted intracellular proteins, Predicted secreted proteins				Evidence at protein level	Evidence at transcript level	Evidence at protein level	Evidence at protein level	Evidence at protein level	Low tissue specificity	Detected in all			Low cell line specificity	Detected in many			Low cancer specificity	Detected in all			Low region specificity	Detected in all			Low cell type specificity	Detected in many			Low lineage specificity	Detected in all			Low region specificity	Detected in all			Low region specificity	Detected in all			HPA037663	Uncertain
C3orf58	DIA1, HASF, MGC33365	ENSG00000181744	Chromosome 3 open reading frame 58	Q8NDZ4	3	143971798-144048719	Disease related genes, Predicted intracellular proteins, Predicted secreted proteins			Autism, Autism spectrum disorder	Evidence at protein level	Evidence at protein level	Evidence at protein level	Evidence at protein level	Evidence at protein level	Low tissue specificity	Detected in all			Cell line enhanced	Detected in many		AN3-CA: 57.2	Low cancer specificity	Detected in all			Low region specificity	Detected in all			Low cell type specificity	Detected in all			Low lineage specificity	Detected in all			Low region specificity	Detected in all			Low region specificity	Detected in all			HPA048992	Approved
C4A	C4, C4A2, C4A3, C4A4, C4A6, C4B, C4S, CO4, CPAMD2, RG	ENSG00000244731	Complement C4A (Rodgers blood group)	P0C0L4	6	31982024-32002681	Blood group antigen proteins, Disease related genes, FDA approved drug targets, Plasma proteins, Predicted secreted proteins	Complement pathway, Immunity, Inflammatory response, Innate immunity	Blood group antigen	Disease mutation, FDA approved drug targets, Systemic lupus erythematosus	Evidence at protein level	Evidence at protein level	Evidence at protein level	Evidence at protein level	Evidence at protein level	Tissue enhanced	Detected in many		liver: 49.5	Cell line enhanced	Detected in some		HDLM-2: 24.8;HSkMC: 35.2;U-266/70: 8.2;U-266/84: 15.6	Cancer enhanced	Detected in many		liver cancer: 27.8					Not detected	Not detected			Not detected	Not detected											CAB009811, CAB032603, HPA046356, HPA048287, HPA050103	Supported
C4B	C4B1, C4B3, C4F, CH, CO4, CPAMD3	ENSG00000224389	Complement C4B (Chido blood group)	P0C0L5	6	32014762-32035418	Blood group antigen proteins, Disease related genes, FDA approved drug targets, Plasma proteins, Predicted secreted proteins	Complement pathway, Immunity, Inflammatory response, Innate immunity	Blood group antigen	FDA approved drug targets, Systemic lupus erythematosus	Evidence at protein level	Evidence at transcript level	Evidence at protein level	Evidence at protein level	Evidence at protein level	Group enriched	Detected in many	6	adrenal gland: 30.7;liver: 52.4	Cell line enriched	Detected in some	5	Karpas-707: 52.5	Cancer enhanced	Detected in many		liver cancer: 33.8					Not detected	Not detected			Not detected	Not detected											HPA046356, HPA048287, HPA050103	Approved
C4BPA	C4BP	ENSG00000123838	Complement component 4 binding protein alpha	P04003	1	207104262-207144972	Plasma proteins, Predicted secreted proteins	Complement pathway, Immunity, Innate immunity			Evidence at protein level	Evidence at protein level	Evidence at protein level	Evidence at protein level	Evidence at protein level	Tissue enriched	Detected in some	14	liver: 377.2	Cell line enriched	Detected in some	7	Hep G2: 28.3	Cancer enriched	Detected in many	7	liver cancer: 434.8	Not detected	Not detected			Cell type enriched	Detected in single	153	neutrophil: 21.6	Lineage enriched	Detected in single	153	granulocytes: 21.6									HPA000926, HPA001578	Enhanced
C4BPB	C4BP	ENSG00000123843	Complement component 4 binding protein beta	P20851	1	207088842-207099993	Plasma proteins, Predicted secreted proteins	Complement pathway, Immunity, Innate immunity			Evidence at protein level	Evidence at transcript level	Evidence at protein level	Evidence at protein level	Evidence at protein level	Tissue enriched	Detected in some	16	liver: 156.5	Group enriched	Detected in some	18	CACO-2: 38.3;HeLa: 15.9;Hep G2: 49.8	Cancer enriched	Detected in many	19	liver cancer: 83.7	Not detected	Not detected			Cell type enhanced	Detected in some		naive CD4 T-cell: 2.5;plasmacytoid DC: 3.6	Group enriched	Detected in many	16	dendritic cells: 3.6;T-cells: 2.5					Low region specificity	Detected in all			HPA051620	Approved
C4orf48		ENSG00000243449	Chromosome 4 open reading frame 48	Q5BLP8	4	2041993-2043970	Predicted secreted proteins				Evidence at protein level	Evidence at protein level	Evidence at protein level	Evidence at protein level	Evidence at protein level	Tissue enhanced	Detected in many		blood: 78.4;brain: 37.2	Cell line enhanced	Detected in many		HEK 293: 37.8;NB-4: 27.1;PC-3: 82.0	Low cancer specificity	Detected in all			Low region specificity	Detected in all			Low cell type specificity	Detected in all			Low lineage specificity	Detected in all			Low region specificity	Detected in all			Low region specificity	Detected in all			HPA052447	Uncertain
C5	C5a, C5b, CPAMD4	ENSG00000106804	Complement C5	P01031	9	120952335-121050276	Disease related genes, FDA approved drug targets, Plasma proteins, Predicted secreted proteins	Complement alternate pathway, Complement pathway, Cytolysis, Immunity, Inflammatory response, Innate immunity		FDA approved drug targets	Evidence at protein level	Evidence at protein level	Evidence at protein level	Evidence at protein level	Evidence at protein level	Tissue enriched	Detected in some	55	liver: 259.9	Cell line enhanced	Detected in many		A549: 20.1;Hep G2: 21.1	Cancer enriched	Detected in many	17	liver cancer: 73.0	Not detected	Not detected			Low cell type specificity	Detected in many			Low lineage specificity	Detected in many			Low region specificity	Detected in some			Low region specificity	Detected in many			HPA029339	Supported
C5orf38	CEI, IRX2NB	ENSG00000186493	Chromosome 5 open reading frame 38	Q86SI9	5	2752131-2755397	Predicted intracellular proteins, Predicted secreted proteins				Evidence at protein level	Evidence at transcript level	Evidence at transcript level	Evidence at protein level		Tissue enhanced	Detected in many		salivary gland: 34.9	Cell line enhanced	Detected in many		BEWO: 37.4;HaCaT: 12.8;hTCEpi: 20.5;MCF7: 10.9;SiHa: 15.7;SK-BR-3: 14.7	Low cancer specificity	Detected in many			Low region specificity	Detected in many			Not detected	Not detected			Not detected	Not detected											HPA073667
C5orf46	MGC23985, SSSP1	ENSG00000178776	Chromosome 5 open reading frame 46	Q6UWT4	5	147880726-147906538	Predicted secreted proteins				Evidence at protein level	Evidence at transcript level	No human protein/transcript evidence	Evidence at protein level	Evidence at protein level	Group enriched	Detected in some	11	salivary gland: 107.9;skin 1: 42.7	Cell line enhanced	Detected in some		PC-3: 40.1;SiHa: 9.0;U-2 OS: 26.2;U-251 MG: 10.2	Cancer enhanced	Detected in many		renal cancer: 8.3	Region enriched	Detected in single	5	cerebellum: 2.0	Not detected	Not detected			Not detected	Not detected			Not detected	Not detected			Not detected	Not detected			HPA058999
C6		ENSG00000039537	Complement C6	P13671	5	41142234-41261438	Cancer-related genes, Disease related genes, Plasma proteins, Potential drug targets, Predicted secreted proteins, Transporters	Complement pathway, Cytolysis, Immunity, Innate immunity		Cancer-related genes	Evidence at protein level	Evidence at protein level	Evidence at protein level	Evidence at protein level	Evidence at protein level	Tissue enriched	Detected in some	7	liver: 176.1	Group enriched	Detected in some	13	ASC diff: 5.1;ASC TERT1: 7.1;HSkMC: 18.8	Group enriched	Detected in many	7	liver cancer: 49.0;pancreatic cancer: 12.5	Not detected	Not detected			Not detected	Not detected			Not detected	Not detected			Not detected	Not detected			Low region specificity	Detected in single			HPA043823, CAB069427	Enhanced
C6orf120	bA160E12.4	ENSG00000185127	Chromosome 6 open reading frame 120	Q7Z4R8	6	169702190-169704856	Predicted secreted proteins	Apoptosis			Evidence at protein level	Evidence at transcript level	Evidence at protein level	Evidence at protein level	Evidence at protein level	Low tissue specificity	Detected in all			Low cell line specificity	Detected in all			Low cancer specificity	Detected in all			Low region specificity	Detected in all			Low cell type specificity	Detected in all			Low lineage specificity	Detected in all			Low region specificity	Detected in all			Low region specificity	Detected in all			HPA039626	Uncertain
C6orf15	STG	ENSG00000204542	Chromosome 6 open reading frame 15	Q6UXA7	6	31111223-31112559	Predicted secreted proteins				Evidence at protein level	Evidence at transcript level	Evidence at transcript level	Evidence at protein level	Evidence at protein level	Group enriched	Detected in some	5	cervix, uterine: 5.6;lymphoid tissue: 7.3;skin 1: 10.8;tongue: 11.5	Group enriched	Detected in some	11	RH-30: 8.1;U-2 OS: 3.6	Low cancer specificity	Detected in many			Not detected	Not detected			Not detected	Not detected			Not detected	Not detected							Not detected	Not detected			HPA001436	Uncertain
C6orf58	LEG1	ENSG00000184530	Chromosome 6 open reading frame 58	Q6P5S2	6	127519455-127591817	Predicted secreted proteins		Developmental protein		Evidence at protein level	Evidence at protein level	Evidence at protein level	Evidence at protein level	Evidence at protein level	Group enriched	Detected in some	48	intestine: 98.4;salivary gland: 189.6;stomach 1: 54.2;tongue: 122.6	Cell line enhanced	Detected in some		RPMI-8226: 6.7;WM-115: 4.8	Group enriched	Detected in some	6	pancreatic cancer: 17.1;stomach cancer: 14.0	Not detected	Not detected			Cell type enhanced	Detected in single		naive B-cell: 1.0	Low lineage specificity	Detected in single			Not detected	Not detected			Low region specificity	Detected in many			HPA036263, HPA041449	Enhanced
C7		ENSG00000112936	Complement C7	P10643	5	40909252-40982939	Cancer-related genes, Disease related genes, Plasma proteins, Predicted secreted proteins	Complement alternate pathway, Complement pathway, Cytolysis, Immunity, Innate immunity		Cancer-related genes, Disease mutation	Evidence at protein level	Evidence at transcript level	Evidence at protein level	Evidence at protein level	Evidence at protein level	Tissue enhanced	Detected in many		ovary: 199.9	Group enriched	Detected in some	9	ASC diff: 37.6;HHSteC: 49.7;HSkMC: 68.4;SH-SY5Y: 46.4	Cancer enhanced	Detected in all		pancreatic cancer: 73.8	Low region specificity	Detected in many			Low cell type specificity	Detected in some			Low lineage specificity	Detected in many			Low region specificity	Detected in some			Low region specificity	Detected in some			HPA001465	Approved
C8A		ENSG00000157131	Complement C8 alpha chain	P07357	1	56854806-56918221	Disease related genes, Plasma proteins, Potential drug targets, Predicted secreted proteins, Transporters	Complement alternate pathway, Complement pathway, Cytolysis, Immunity, Innate immunity			Evidence at protein level	Evidence at transcript level	Evidence at protein level	Evidence at protein level	Evidence at protein level	Tissue enriched	Detected in single	305	liver: 210.3	Cell line enriched	Detected in some	5	Hep G2: 5.4	Cancer enriched	Detected in single	279	liver cancer: 85.3	Not detected	Not detected			Not detected	Not detected			Not detected	Not detected			Low region specificity	Detected in single			Low region specificity	Detected in many
C8B		ENSG00000021852	Complement C8 beta chain	P07358	1	56929210-56966140	Disease related genes, Plasma proteins, Predicted intracellular proteins, Predicted secreted proteins	Complement alternate pathway, Complement pathway, Cytolysis, Immunity, Innate immunity			Evidence at protein level	Evidence at protein level	Evidence at protein level	Evidence at protein level	Evidence at protein level	Tissue enriched	Detected in some	52	liver: 240.9	Cell line enriched	Detected in some	5	Hep G2: 5.7	Cancer enriched	Detected in some	181	liver cancer: 107.0	Not detected	Not detected			Cell type enriched	Detected in single	47	basophil: 4.6	Lineage enriched	Detected in single	47	granulocytes: 4.6	Not detected	Not detected			Low region specificity	Detected in all			HPA023694	Supported
C8G		ENSG00000176919	Complement C8 gamma chain	P07360	9	136945246-136946974	Plasma proteins, Predicted secreted proteins	Complement alternate pathway, Complement pathway, Cytolysis, Immunity, Innate immunity			Evidence at protein level	Evidence at protein level	Evidence at protein level	Evidence at protein level	Evidence at protein level	Tissue enriched	Detected in some	11	liver: 165.8	Cell line enriched	Detected in some	13	HMC-1: 59.5	Cancer enriched	Detected in all	58	liver cancer: 260.0	Not detected	Not detected			Cell type enhanced	Detected in some		gdT-cell: 3.4	Group enriched	Detected in many	18	dendritic cells: 1.5;T-cells: 3.4	Low region specificity	Detected in all			Low region specificity	Detected in many			HPA046269	Approved
C9		ENSG00000113600	Complement C9	P02748	5	39284262-39424868	Disease related genes, Plasma proteins, Predicted secreted proteins	Complement alternate pathway, Complement pathway, Cytolysis, Immunity, Innate immunity		Age-related macular degeneration, Disease mutation	Evidence at protein level	Evidence at protein level	Evidence at protein level	Evidence at protein level	Evidence at protein level	Tissue enriched	Detected in single	577	liver: 419.5	Cell line enhanced	Detected in some		HL-60: 2.5;RH-30: 1.6;SiHa: 1.0;U-698: 6.3	Cancer enriched	Detected in single	244	liver cancer: 90.4	Not detected	Not detected			Not detected	Not detected			Not detected	Not detected			Not detected	Not detected			Not detected	Not detected			CAB002151, HPA029577	Uncertain
C9orf47	bA791O21.3, C9orf108, FLJ37523	ENSG00000186354	Chromosome 9 open reading frame 47	Q6ZRZ4	9	88990863-88996140	Predicted secreted proteins				Evidence at transcript level	Evidence at transcript level	Evidence at transcript level	Evidence at transcript level		Low tissue specificity	Detected in many			Cell line enhanced	Detected in some		AF22: 6.6;ASC diff: 3.2;HeLa: 5.6	Not detected	Not detected							Cell type enriched	Detected in single	5	classical monocyte: 2.2	Lineage enriched	Detected in single	6	monocytes: 2.2									CAB009902	Approved
C9orf72	DENNL72, MGC23980	ENSG00000147894	Chromosome 9 open reading frame 72	Q96LT7	9	27546545-27573866	Disease related genes, Predicted intracellular proteins, Predicted secreted proteins	Autophagy	Guanine-nucleotide releasing factor	Amyotrophic lateral sclerosis, Neurodegeneration	Evidence at protein level	Evidence at transcript level	Evidence at protein level	Evidence at protein level	Evidence at protein level	Low tissue specificity	Detected in all			Cell line enhanced	Detected in many		AF22: 20.7	Low cancer specificity	Detected in all			Low region specificity	Detected in all			Group enriched	Detected in many	5	basophil: 8.0;classical monocyte: 15.5;intermediate monocyte: 21.8;myeloid DC: 11.7;neutrophil: 15.6;non-classical monocyte: 16.5	Group enriched	Detected in all	5	dendritic cells: 11.7;granulocytes: 15.6;monocytes: 21.8	Low region specificity	Detected in all			Low region specificity	Detected in all			HPA023873	Uncertain
CA10	CA-RPX, CARPX, HUCEP-15	ENSG00000154975	Carbonic anhydrase 10	Q9NS85	17	51630313-52160017	Predicted intracellular proteins, Predicted secreted proteins				Evidence at protein level	Evidence at protein level	Evidence at transcript level	Evidence at protein level	Evidence at protein level	Tissue enhanced	Detected in some		brain: 59.5;cervix, uterine: 23.4	Cell line enhanced	Detected in some		RPTEC TERT1: 2.1;RT4: 3.7;SCLC-21H: 11.4	Cancer enhanced	Detected in some		glioma: 4.1	Low region specificity	Detected in all			Not detected	Not detected			Not detected	Not detected			Low region specificity	Detected in all			Low region specificity	Detected in all			HPA054825, HPA057837	Supported
CA11	CARP2, CARPX1	ENSG00000063180	Carbonic anhydrase 11	O75493	19	48637942-48646312	Predicted intracellular proteins, Predicted secreted proteins				Evidence at protein level	Evidence at transcript level	Evidence at protein level	Evidence at protein level	Evidence at protein level	Tissue enhanced	Detected in many		brain: 87.7	Cell line enhanced	Detected in many		AN3-CA: 24.6;SCLC-21H: 17.6;U-266/84: 17.9	Low cancer specificity	Detected in all			Low region specificity	Detected in all			Low cell type specificity	Detected in many			Low lineage specificity	Detected in many			Low region specificity	Detected in all			Low region specificity	Detected in all			HPA041778
CA6		ENSG00000131686	Carbonic anhydrase 6	P23280	1	8945867-8975092	Enzymes, Predicted secreted proteins		Lyase		Evidence at protein level	Evidence at protein level	Evidence at protein level	Evidence at protein level	Evidence at protein level	Tissue enriched	Detected in some	50	salivary gland: 1237.9	Cell line enhanced	Detected in many		Daudi: 5.3;U-2197: 4.6	Low cancer specificity	Detected in some			Not detected	Not detected			Cell type enhanced	Detected in some		naive CD8 T-cell: 15.4	Lineage enriched	Detected in many	10	T-cells: 15.4					Low region specificity	Detected in all			HPA028550, HPA028692	Enhanced
CALCA	CALC1	ENSG00000110680	Calcitonin related polypeptide alpha	P01258, P06881	11	14966668-14972354	Cancer-related genes, Plasma proteins, Predicted secreted proteins, Transporters		Hormone	Cancer-related genes	Evidence at protein level	Evidence at transcript level	Evidence at protein level	Evidence at protein level	Evidence at protein level	Group enriched	Detected in some	4	parathyroid gland: 122.2;thyroid gland: 55.3	Cell line enhanced	Detected in some		EFO-21: 2.8;hTERT-HME1: 1.7;Karpas-707: 1.8;SCLC-21H: 3.4	Cancer enriched	Detected in many	7	lung cancer: 64.7	Region enriched	Detected in single	48	pons and medulla: 19.8	Not detected	Not detected			Not detected	Not detected			Region enriched	Detected in many	5	pons and medulla: 60.6					HPA059886
CALCB	CALC2, CGRP-II, FLJ30166	ENSG00000175868	Calcitonin related polypeptide beta	P10092	11	14904997-15082342	Plasma proteins, Predicted secreted proteins		Hormone		Evidence at protein level	Evidence at transcript level	Evidence at protein level	Evidence at protein level	Evidence at protein level	Group enriched	Detected in many	6	brain: 14.3;pancreas: 7.9;thyroid gland: 26.0	Cell line enhanced	Detected in some		HEK 293: 6.2;Karpas-707: 11.0;SH-SY5Y: 3.8;U-266/70: 16.6	Cancer enhanced	Detected in some		endometrial cancer: 2.4	Group enriched	Detected in many	8	hypothalamus: 13.5;pons and medulla: 14.3	Low cell type specificity	Detected in some			Low lineage specificity	Detected in many			Region enriched	Detected in single	7	pons and medulla: 10.1					HPA059886
CAMP	CAP18, FALL-39, FALL39, LL37	ENSG00000164047	Cathelicidin antimicrobial peptide		3	48223347-48225491	Predicted secreted proteins				Evidence at protein level	Evidence at protein level				Tissue enhanced	Detected in some		blood: 63.7;bone marrow: 201.8;epididymis: 275.0	Cell line enhanced	Detected in some		Daudi: 13.3;hTCEpi: 9.3;U-698: 38.5	Cancer enhanced	Detected in many		testis cancer: 10.1	Not detected	Not detected			Cell type enriched	Detected in many	4	neutrophil: 63.7	Lineage enriched	Detected in many	12	granulocytes: 63.7	Low region specificity	Detected in single							CAB015949, CAB016522, HPA029874	Enhanced
CARTPT	CART	ENSG00000164326	CART prepropeptide	Q16568	5	71719163-71721048	FDA approved drug targets, Predicted secreted proteins		Neuropeptide, Neurotransmitter	FDA approved drug targets, Obesity	Evidence at protein level	Evidence at protein level	Evidence at protein level	Evidence at protein level	Evidence at protein level	Group enriched	Detected in many	10	adrenal gland: 67.5;brain: 101.4	Group enriched	Detected in some	7	NB-4: 1.0;SH-SY5Y: 3.4	Cancer enriched	Detected in many	9	breast cancer: 117.7	Low region specificity	Detected in many			Not detected	Not detected			Not detected	Not detected			Low region specificity	Detected in many			Region enhanced	Detected in many		hippocampal formation: 179.9	CAB025515, HPA046278, CAB079776	Enhanced
CATSPERG	C19orf15, DKFZp434A1022, FLJ46353	ENSG00000099338	Cation channel sperm associated auxiliary subunit gamma	Q6ZRH7	19	38335775-38370943	Predicted intracellular proteins, Predicted membrane proteins, Predicted secreted proteins, Transporters	Differentiation, Spermatogenesis	Developmental protein		Evidence at protein level	Evidence at transcript level	Evidence at transcript level	Evidence at protein level	Evidence at protein level	Tissue enriched	Detected in many	5	testis: 35.7	Cell line enhanced	Detected in some		BEWO: 4.1;HMC-1: 5.2;MCF7: 4.2	Low cancer specificity	Detected in many			Low region specificity	Detected in all			Cell type enhanced	Detected in some		neutrophil: 4.8	Group enriched	Detected in many	5	granulocytes: 4.8;monocytes: 1.8					Low region specificity	Detected in all			HPA052777
CBLN1		ENSG00000102924	Cerebellin 1 precursor	P23435	16	49277917-49281831	Predicted secreted proteins				Evidence at protein level	Evidence at transcript level	Evidence at protein level	Evidence at protein level	Evidence at protein level	Tissue enriched	Detected in many	7	brain: 106.6	Group enriched	Detected in some	28	NTERA-2: 16.3;SCLC-21H: 51.9	Cancer enhanced	Detected in many		thyroid cancer: 8.5	Region enriched	Detected in many	12	cerebellum: 106.6	Not detected	Not detected			Not detected	Not detected			Region enriched	Detected in many	9	cerebellum: 688.3	Region enriched	Detected in many	15	cerebellum: 300.1
CBLN2		ENSG00000141668	Cerebellin 2 precursor	Q8IUK8	18	72536680-72638521	Predicted intracellular proteins, Predicted secreted proteins				Evidence at protein level	Evidence at transcript level	Evidence at transcript level	Evidence at protein level	Evidence at protein level	Tissue enriched	Detected in some	4	brain: 33.8	Cell line enriched	Detected in some	9	SH-SY5Y: 34.7	Cancer enriched	Detected in single	7	breast cancer: 3.1	Low region specificity	Detected in many			Cell type enriched	Detected in single	13	naive B-cell: 1.3	Lineage enriched	Detected in single	13	B-cells: 1.3	Low region specificity	Detected in many			Low region specificity	Detected in many
CBLN3		ENSG00000139899	Cerebellin 3 precursor	Q6UW01	14	24426532-24430954	Predicted intracellular proteins, Predicted secreted proteins				Evidence at protein level	Evidence at protein level	Evidence at protein level	Evidence at protein level	Evidence at protein level	Tissue enriched	Detected in many	13	brain: 105.2	Cell line enhanced	Detected in many		ASC TERT1: 10.8;HDLM-2: 12.5;HSkMC: 18.6;Karpas-707: 14.0;U-266/70: 9.8	Low cancer specificity	Detected in all			Region enriched	Detected in all	23	cerebellum: 105.2	Cell type enhanced	Detected in some		memory B-cell: 1.5;naive B-cell: 2.3	Low lineage specificity	Detected in single			Region enriched	Detected in some	25	cerebellum: 481.8	Region enriched	Detected in some	48	cerebellum: 583.0	HPA041266	Enhanced
CBLN4	CBLNL1, dJ885A10.1	ENSG00000054803	Cerebellin 4 precursor	Q9NTU7	20	55997440-56005472	Plasma proteins, Predicted secreted proteins				Evidence at protein level	Evidence at transcript level	Evidence at protein level	Evidence at protein level	Evidence at protein level	Tissue enhanced	Detected in many		adrenal gland: 23.5;brain: 16.8;epididymis: 11.8	Cell line enriched	Detected in single	49	SH-SY5Y: 14.6	Low cancer specificity	Detected in some			Low region specificity	Detected in many			Not detected	Not detected			Not detected	Not detected			Low region specificity	Detected in many			Low region specificity	Detected in many			HPA074497
CCBE1	FLJ30681, KIAA1983	ENSG00000183287	Collagen and calcium binding EGF domains 1	Q6UXH8	18	59430940-59697380	Disease related genes, Plasma proteins, Predicted intracellular proteins, Predicted secreted proteins	Angiogenesis	Developmental protein	Disease mutation, Mental retardation	Evidence at protein level	Evidence at protein level	Evidence at protein level	Evidence at protein level	Evidence at protein level	Tissue enhanced	Detected in many		ovary: 28.0	Cell line enhanced	Detected in some		BJ: 26.2;BJ hTERT+: 26.9;BJ hTERT+ SV40 Large T+ RasG12V: 25.2;HBF TERT88: 30.2;hTERT-HME1: 40.9;LHCN-M2: 45.9;TIME: 24.7	Low cancer specificity	Detected in some			Region enriched	Detected in many	4	hippocampal formation: 10.0	Group enriched	Detected in some	7	basophil: 9.6;neutrophil: 2.7	Lineage enriched	Detected in single	11	granulocytes: 9.6	Not detected	Not detected			Low region specificity	Detected in many			HPA041361, HPA041374	Uncertain
CCDC112	MGC39633	ENSG00000164221	Coiled-coil domain containing 112	Q8NEF3	5	115267188-115296831	Predicted intracellular proteins, Predicted secreted proteins				Evidence at protein level	Evidence at protein level	Evidence at protein level	Evidence at protein level	Evidence at protein level	Tissue enhanced	Detected in all		testis: 40.4	Cell line enhanced	Detected in all		RPMI-8226: 49.2	Low cancer specificity	Detected in all			Low region specificity	Detected in all			Low cell type specificity	Detected in many			Low lineage specificity	Detected in all			Low region specificity	Detected in all							HPA045120, HPA050621	Uncertain
CCDC126	FLJ23031	ENSG00000169193	Coiled-coil domain containing 126	Q96EE4	7	23597379-23644708	Predicted intracellular proteins, Predicted secreted proteins				Evidence at protein level	Evidence at transcript level	Evidence at transcript level	Evidence at protein level	Evidence at protein level	Tissue enhanced	Detected in all		blood: 75.4	Low cell line specificity	Detected in all			Low cancer specificity	Detected in all			Low region specificity	Detected in all			Cell type enriched	Detected in many	5	basophil: 75.4	Lineage enriched	Detected in all	18	granulocytes: 75.4	Low region specificity	Detected in all			Low region specificity	Detected in all			HPA026883	Uncertain
CCDC134	FLJ22349	ENSG00000100147	Coiled-coil domain containing 134	Q9H6E4	22	41800679-41826299	Predicted secreted proteins				Evidence at protein level	Evidence at transcript level	Evidence at protein level	Evidence at protein level	Evidence at protein level	Low tissue specificity	Detected in all			Low cell line specificity	Detected in many			Low cancer specificity	Detected in all			Low region specificity	Detected in all			Low cell type specificity	Detected in many			Low lineage specificity	Detected in all			Low region specificity	Detected in all			Low region specificity	Detected in all			HPA003936	Approved
CCDC3	DKFZp761F241	ENSG00000151468	Coiled-coil domain containing 3	Q9BQI4	10	12896625-13099652	Predicted intracellular proteins, Predicted secreted proteins				Evidence at protein level	Evidence at transcript level	Evidence at transcript level	Evidence at protein level	Evidence at protein level	Tissue enhanced	Detected in many		gallbladder: 89.3	Cell line enhanced	Detected in some		AN3-CA: 6.7;HAP1: 13.7;HDLM-2: 22.5;U-2 OS: 14.9	Low cancer specificity	Detected in all			Low region specificity	Detected in all			Not detected	Not detected			Not detected	Not detected			Low region specificity	Detected in all			Low region specificity	Detected in many			HPA062425
CCDC70	DKFZP434K1172, FLJ25853	ENSG00000123171	Coiled-coil domain containing 70	Q6NSX1	13	51861981-51866232	Predicted intracellular proteins, Predicted secreted proteins				Evidence at protein level	Evidence at transcript level	Evidence at protein level	Evidence at protein level		Tissue enriched	Detected in single	470	testis: 46.9	Cell line enriched	Detected in single	6	TIME: 3.1	Not detected	Not detected			Not detected	Not detected			Not detected	Not detected			Not detected	Not detected			Not detected	Not detected			Low region specificity	Detected in many
CCDC80	DRO1, SSG1, URB	ENSG00000091986	Coiled-coil domain containing 80	Q76M96	3	112596794-112649530	Predicted intracellular proteins, Predicted secreted proteins				Evidence at protein level	Evidence at transcript level	Evidence at protein level	Evidence at protein level	Evidence at protein level	Tissue enhanced	Detected in many		cervix, uterine: 130.0;endometrium 1: 143.8	Cell line enhanced	Detected in many		ASC diff: 64.4;ASC TERT1: 51.2;BJ: 42.5;fHDF/TERT166: 150.4;HSkMC: 50.5;LHCN-M2: 42.1;U-138 MG: 42.2	Low cancer specificity	Detected in all			Low region specificity	Detected in all			Low cell type specificity	Detected in many			Low lineage specificity	Detected in all			Low region specificity	Detected in all			Low region specificity	Detected in many			HPA002266	Approved
CCER2		ENSG00000262484	Coiled-coil glutamate rich protein 2	I3L3R5	19	38908980-38912158	Predicted intracellular proteins, Predicted secreted proteins				Evidence at protein level	Evidence at transcript level	Evidence at transcript level	Evidence at protein level	Evidence at protein level	Tissue enhanced	Detected in many		brain: 9.5;skin 1: 9.9	Cell line enhanced	Detected in some		A549: 4.0;THP-1: 4.0	Low cancer specificity	Detected in many			Low region specificity	Detected in many			Not detected	Not detected			Not detected	Not detected			Low region specificity	Detected in many							HPA069716	Uncertain
CCK		ENSG00000187094	Cholecystokinin	P06307	3	42257825-42266207	Plasma proteins, Predicted secreted proteins		Hormone		Evidence at protein level	Evidence at protein level	Evidence at protein level	Evidence at protein level	Evidence at protein level	Group enriched	Detected in many	6	brain: 95.1;intestine: 71.6	Group enriched	Detected in some	7	CAPAN-2: 8.7;RPTEC TERT1: 22.7	Group enriched	Detected in many	5	glioma: 4.0;pancreatic cancer: 1.8;prostate cancer: 3.5;stomach cancer: 1.0	Group enriched	Detected in many	5	amygdala: 59.0;basal ganglia: 29.8;cerebral cortex: 95.1;hippocampal formation: 35.8;olfactory region: 26.9	Not detected	Not detected			Not detected	Not detected			Low region specificity	Detected in all			Region enhanced	Detected in all		cerebral cortex: 565.3	HPA045039, HPA069515	Enhanced
CCL1	I-309, P500, SCYA1, SISe, TCA3	ENSG00000108702	C-C motif chemokine ligand 1	P22362	17	34360328-34363231	Predicted secreted proteins	Chemotaxis	Cytokine		Evidence at protein level	Evidence at transcript level	Evidence at protein level	Evidence at protein level	Evidence at protein level	Tissue enhanced	Detected in some		intestine: 7.7;lymphoid tissue: 6.7;tongue: 3.2	Cell line enriched	Detected in some	41	HMC-1: 125.6	Not detected	Not detected			Region enhanced	Detected in single		basal ganglia: 2.5	Group enriched	Detected in some	4	classical monocyte: 2.0;intermediate monocyte: 1.2	Lineage enriched	Detected in single	20	monocytes: 2.0					Region enriched	Detected in some	4	hippocampal formation: 2.2	HPA049861	Uncertain
CCL11	eotaxin, MGC22554, SCYA11	ENSG00000172156	C-C motif chemokine ligand 11	P51671	17	34285668-34288334	Cancer-related genes, Predicted secreted proteins	Chemotaxis, Inflammatory response	Cytokine	Cancer-related genes	Evidence at protein level	Evidence at transcript level	Evidence at protein level	Evidence at protein level		Tissue enhanced	Detected in many		heart muscle: 31.0;intestine: 29.6;lymphoid tissue: 29.2	Cell line enriched	Detected in single	21	BJ hTERT+: 13.9	Low cancer specificity	Detected in many			Not detected	Not detected			Not detected	Not detected			Not detected	Not detected			Not detected	Not detected
CCL13	CKb10, MCP-4, MGC17134, NCC-1, SCYA13, SCYL1	ENSG00000181374	C-C motif chemokine ligand 13	Q99616	17	34356452-34358610	Cancer-related genes, Predicted intracellular proteins, Predicted secreted proteins	Chemotaxis, Inflammatory response	Cytokine	Cancer-related genes	Evidence at protein level	Evidence at transcript level	Evidence at protein level	Evidence at protein level		Low tissue specificity	Detected in many			Cell line enhanced	Detected in some		ASC diff: 4.6;BJ hTERT+: 4.2;BJ hTERT+ SV40 Large T+ RasG12V: 2.8;HMC-1: 3.5;HSkMC: 4.3	Low cancer specificity	Detected in many			Not detected	Not detected			Cell type enriched	Detected in single	14	classical monocyte: 1.3	Lineage enriched	Detected in single	14	monocytes: 1.3
CCL14	CKb1, HCC-1, HCC-3, MCIF, NCC-2, SCYA14, SCYL2	ENSG00000276409	C-C motif chemokine ligand 14	Q16627	17	35983291-35987004	Cancer-related genes, Plasma proteins, Predicted secreted proteins		Cytokine	Cancer-related genes	Evidence at protein level	Evidence at transcript level	Evidence at protein level	Evidence at protein level	Evidence at protein level	Tissue enhanced	Detected in many		breast: 80.7;lymphoid tissue: 98.4	Cell line enriched	Detected in single	52	HUVEC TERT2: 35.0	Low cancer specificity	Detected in some							Not detected	Not detected			Not detected	Not detected											CAB004423, HPA030268	Uncertain
CCL15	HCC-2, HMRP-2B, Lkn-1, MIP-1d, MIP-5, NCC-3, SCYA15, SCYL3	ENSG00000275718	C-C motif chemokine ligand 15	Q16663	17	35996440-36002038	Plasma proteins, Predicted intracellular proteins, Predicted secreted proteins	Chemotaxis	Cytokine, Heparin-binding		Evidence at protein level	Evidence at transcript level	Evidence at protein level	Evidence at protein level	Evidence at protein level	Tissue enhanced	Detected in some		intestine: 36.4;liver: 17.9	Cell line enriched	Detected in some	14	Hep G2: 26.6	Cancer enhanced	Detected in many		liver cancer: 11.8					Low cell type specificity	Detected in some			Low lineage specificity	Detected in many											HPA058608
CCL16	CKb12, HCC-4, LCC-1, LEC, LMC, Mtn-1, NCC-4, SCYA16, SCYL4	ENSG00000275152	C-C motif chemokine ligand 16	O15467	17	35976493-35981496	Cancer-related genes, Plasma proteins, Predicted secreted proteins	Chemotaxis, Inflammatory response	Cytokine	Cancer-related genes	Evidence at protein level	Evidence at transcript level	Evidence at protein level	Evidence at protein level	Evidence at protein level	Tissue enriched	Detected in single	127	liver: 79.1	Cell line enriched	Detected in single	23	Hep G2: 14.6	Cancer enriched	Detected in single	154	liver cancer: 49.0					Not detected	Not detected			Not detected	Not detected							Low region specificity	Detected in all
CCL17	ABCD-2, SCYA17, TARC	ENSG00000102970	C-C motif chemokine ligand 17	Q92583	16	57404767-57416062	Predicted secreted proteins	Chemotaxis, Inflammatory response	Cytokine		Evidence at protein level	Evidence at transcript level	Evidence at protein level	Evidence at protein level	Evidence at protein level	Tissue enhanced	Detected in many		lymphoid tissue: 39.0	Cell line enriched	Detected in single	613	HDLM-2: 226.2	Low cancer specificity	Detected in many			Not detected	Not detected			Cell type enhanced	Detected in some		memory B-cell: 1.8;myeloid DC: 1.0	Low lineage specificity	Detected in many			Low region specificity	Detected in single			Low region specificity	Detected in many			CAB002583	Uncertain
CCL18	AMAC-1, CKb7, DC-CK1, DCCK1, MIP-4, PARC, SCYA18	ENSG00000275385	C-C motif chemokine ligand 18	P55774	17	36064280-36072032	Cancer-related genes, Plasma proteins, Predicted secreted proteins	Chemotaxis, Inflammatory response	Cytokine	Cancer-related genes	Evidence at protein level	Evidence at transcript level	Evidence at protein level	Evidence at protein level	Evidence at protein level	Tissue enhanced	Detected in many		heart muscle: 41.4;lung: 77.9;lymphoid tissue: 61.9	Cell line enhanced	Detected in single		SK-MEL-30: 1.5	Low cancer specificity	Detected in all							Not detected	Not detected			Not detected	Not detected
CCL19	CKb11, ELC, exodus-3, MIP-3b, SCYA19	ENSG00000172724	C-C motif chemokine ligand 19	Q99731	9	34689567-34691277	Cancer-related genes, Predicted secreted proteins	Chemotaxis, Inflammatory response	Cytokine	Cancer-related genes	Evidence at protein level	Evidence at protein level	Evidence at protein level	Evidence at protein level	Evidence at protein level	Tissue enriched	Detected in many	10	lymphoid tissue: 418.9	Cell line enhanced	Detected in some		ASC TERT1: 1.9;Daudi: 2.5;HDLM-2: 7.5;HL-60: 1.9;TIME: 3.7	Cancer enhanced	Detected in all		testis cancer: 118.4	Low region specificity	Detected in many			Cell type enriched	Detected in single	4	intermediate monocyte: 2.3	Lineage enriched	Detected in single	6	monocytes: 2.3					Low region specificity	Detected in many			HPA067758	Enhanced
CCL2	GDCF-2, HC11, MCAF, MCP-1, MCP1, MGC9434, SCYA2, SMC-CF	ENSG00000108691	C-C motif chemokine ligand 2	P13500	17	34255218-34257203	Cancer-related genes, Candidate cardiovascular disease genes, FDA approved drug targets, Plasma proteins, Predicted secreted proteins	Chemotaxis, Inflammatory response	Cytokine	Cancer-related genes, FDA approved drug targets	Evidence at protein level	Evidence at protein level	Evidence at protein level	Evidence at protein level	Evidence at protein level	Low tissue specificity	Detected in all			Group enriched	Detected in many	4	BJ hTERT+: 159.2;HMC-1: 207.5	Low cancer specificity	Detected in all			Low region specificity	Detected in all			Group enriched	Detected in some	6	classical monocyte: 10.3;eosinophil: 3.9	Group enriched	Detected in many	6	granulocytes: 3.9;monocytes: 10.3					Low region specificity	Detected in many			CAB013676, HPA019163	Approved
CCL20	CKb4, exodus-1, LARC, MIP-3a, SCYA20, ST38	ENSG00000115009	C-C motif chemokine ligand 20	P78556	2	227805739-227817564	Predicted secreted proteins	Chemotaxis, Inflammatory response	Antibiotic, Antimicrobial, Cytokine		Evidence at protein level	Evidence at transcript level	Evidence at protein level	Evidence at protein level	Evidence at protein level	Tissue enhanced	Detected in many		gallbladder: 48.5;lung: 36.8;lymphoid tissue: 50.9	Cell line enhanced	Detected in many		Hep G2: 24.5;NB-4: 17.7;RT4: 10.8	Low cancer specificity	Detected in all			Low region specificity	Detected in single			Cell type enhanced	Detected in some		MAIT T-cell: 6.6	Lineage enriched	Detected in single	10	T-cells: 6.6	Not detected	Not detected			Low region specificity	Detected in all
CCL21	6Ckine, CKb9, ECL, exodus-2, SCYA21, SLC, TCA4	ENSG00000137077	C-C motif chemokine ligand 21	O00585	9	34709005-34710124	Cancer-related genes, Plasma proteins, Predicted secreted proteins	Chemotaxis, Inflammatory response	Cytokine	Cancer-related genes	Evidence at protein level	Evidence at protein level	Evidence at protein level	Evidence at protein level	Evidence at protein level	Tissue enriched	Detected in many	4	lymphoid tissue: 430.9	Cell line enhanced	Detected in some		Daudi: 3.6;HL-60: 2.3;K-562: 3.8;RH-30: 2.4;U-937: 1.9	Low cancer specificity	Detected in many			Not detected	Not detected			Not detected	Not detected			Not detected	Not detected							Low region specificity	Detected in all			CAB005067, HPA051210	Enhanced
CCL22	A-152E5.1, ABCD-1, DC/B-CK, MDC, MGC34554, SCYA22, STCP-1	ENSG00000102962	C-C motif chemokine ligand 22	O00626	16	57358772-57366190	Predicted secreted proteins	Chemotaxis	Cytokine		Evidence at protein level	Evidence at transcript level	Evidence at protein level	Evidence at protein level	Evidence at protein level	Tissue enriched	Detected in many	9	lymphoid tissue: 89.8	Cell line enriched	Detected in some	18	HDLM-2: 32.4	Low cancer specificity	Detected in many			Not detected	Not detected			Low cell type specificity	Detected in many			Low lineage specificity	Detected in many			Low region specificity	Detected in single			Not detected	Not detected
CCL23	Ckb-8, CKb8, MIP-3, MPIF-1, SCYA23	ENSG00000274736	C-C motif chemokine ligand 23	P55773	17	36013056-36017968	Cancer-related genes, Plasma proteins, Predicted secreted proteins	Chemotaxis, Inflammatory response	Cytokine, Heparin-binding	Cancer-related genes	Evidence at protein level	Evidence at transcript level	Evidence at protein level	Evidence at protein level	Evidence at protein level	Tissue enhanced	Detected in many		blood: 50.3	Group enriched	Detected in some	4	HEL: 12.6;THP-1: 26.9	Low cancer specificity	Detected in some							Cell type enriched	Detected in single	173	eosinophil: 50.3	Lineage enriched	Detected in single	173	granulocytes: 50.3									HPA042015	Uncertain
CCL24	Ckb-6, eotaxin-2, MPIF-2, MPIF2, SCYA24	ENSG00000106178	C-C motif chemokine ligand 24	O00175	7	75811665-75823356	Predicted secreted proteins	Chemotaxis, Inflammatory response	Cytokine		Evidence at protein level	Evidence at transcript level	Evidence at protein level	Evidence at protein level	Evidence at protein level	Tissue enhanced	Detected in some		intestine: 33.1;lung: 23.3;lymphoid tissue: 63.3	Cell line enhanced	Detected in some		CAPAN-2: 8.8;EFO-21: 2.6;HMC-1: 2.7;RH-30: 3.4;U-2 OS: 9.3	Cancer enhanced	Detected in many		colorectal cancer: 67.6	Not detected	Not detected			Cell type enriched	Detected in single	5	intermediate monocyte: 3.3	Lineage enriched	Detected in single	5	monocytes: 3.3	Low region specificity	Detected in many
CCL25	Ckb15, SCYA25, TECK	ENSG00000131142	C-C motif chemokine ligand 25	O15444	19	8052767-8062650	Predicted secreted proteins	Chemotaxis, Inflammatory response	Cytokine		Evidence at protein level	Evidence at transcript level	Evidence at protein level	Evidence at protein level		Group enriched	Detected in some	23	intestine: 136.8;lymphoid tissue: 185.2	Cell line enhanced	Detected in some		BEWO: 4.8;HEL: 4.9;NB-4: 3.8;REH: 10.1;RPMI-8226: 2.9;SH-SY5Y: 3.3	Group enriched	Detected in many	5	liver cancer: 25.4;stomach cancer: 33.5;testis cancer: 6.8	Not detected	Not detected			Group enriched	Detected in some	12	memory B-cell: 1.8;NK-cell: 7.0	Group enriched	Detected in many	12	B-cells: 1.8;NK-cells: 7.0									HPA055883	Approved
CCL26	eotaxin-3, IMAC, MIP-4a, MIP-4alpha, SCYA26, TSC-1	ENSG00000006606	C-C motif chemokine ligand 26	Q9Y258	7	75769533-75789896	Predicted secreted proteins	Chemotaxis, Inflammatory response	Cytokine		Evidence at protein level	Evidence at transcript level	Evidence at protein level	Evidence at protein level		Tissue enhanced	Detected in many		ovary: 16.6;retina: 50.2	Cell line enhanced	Detected in some		hTEC/SVTERT24-B: 10.4;PC-3: 29.6;U-2 OS: 8.4	Cancer enhanced	Detected in many		testis cancer: 14.0	Low region specificity	Detected in some			Cell type enriched	Detected in single	27	intermediate monocyte: 2.7	Lineage enriched	Detected in single	27	monocytes: 2.7					Not detected	Not detected
CCL27	ALP, CTACK, CTAK, ESkine, ILC, PESKY, SCYA27, skinkine	ENSG00000213927	C-C motif chemokine ligand 27	Q9Y4X3	9	34661880-34664048	Predicted secreted proteins		Cytokine		Evidence at protein level	Evidence at protein level	Evidence at protein level	Evidence at protein level	Evidence at protein level	Tissue enriched	Detected in some	12	skin 1: 96.5	Cell line enhanced	Detected in some		AN3-CA: 5.5;HAP1: 3.5	Not detected	Not detected			Not detected	Not detected			Cell type enhanced	Detected in some		T-reg: 2.0	Group enriched	Detected in many	15	B-cells: 1.0;T-cells: 2.0					Not detected	Not detected			HPA073848	Enhanced
CCL28	CCK1, MEC, SCYA28	ENSG00000151882	C-C motif chemokine ligand 28	Q9NRJ3	5	43376645-43412391	Predicted intracellular proteins, Predicted secreted proteins	Chemotaxis	Cytokine		Evidence at protein level	Evidence at protein level	Evidence at protein level	Evidence at protein level	Evidence at protein level	Tissue enriched	Detected in many	7	salivary gland: 207.1	Cell line enhanced	Detected in some		CAPAN-2: 6.8;EFO-21: 8.4;SiHa: 18.9;SK-MEL-30: 10.4;T-47d: 25.7	Low cancer specificity	Detected in many			Not detected	Not detected			Low cell type specificity	Detected in many			Low lineage specificity	Detected in many			Low region specificity	Detected in many			Low region specificity	Detected in many			HPA077434	Supported
CCL3	G0S19-1, LD78ALPHA, MIP-1-alpha, SCYA3	ENSG00000277632	C-C motif chemokine ligand 3	P10147	17	36088256-36090169	Cancer-related genes, Predicted secreted proteins	Chemotaxis, Inflammatory response	Cytokine	Cancer-related genes	Evidence at protein level	Evidence at transcript level	Evidence at protein level	Evidence at protein level	Evidence at protein level	Tissue enhanced	Detected in many		bone marrow: 35.7;lymphoid tissue: 18.0	Cell line enhanced	Detected in some		Karpas-707: 26.7;U-266/70: 45.9;U-266/84: 116.1	Low cancer specificity	Detected in all							Cell type enhanced	Detected in many		gdT-cell: 10.2	Group enriched	Detected in many	5	B-cells: 4.5;granulocytes: 4.0;T-cells: 10.2
CCL3L1	CCL3L3, D17S1718, G0S19-2, LD78BETA, MGC12815, SCYA3L, SCYA3L1	ENSG00000276085	C-C motif chemokine ligand 3 like 1	P16619	17	36194869-36196758	Predicted secreted proteins	Chemotaxis	Cytokine		Evidence at protein level	Evidence at transcript level	Evidence at protein level	Evidence at protein level	Evidence at protein level	Tissue enhanced	Detected in some		bone marrow: 17.7;brain: 16.5	Group enriched	Detected in some	38	U-266/70: 22.3;U-266/84: 44.3	Low cancer specificity	Detected in all							Group enriched	Detected in some	5	eosinophil: 7.7;neutrophil: 2.5	Lineage enriched	Detected in single	8	granulocytes: 7.7
CCL4	Act-2, AT744.1, LAG1, MIP-1-beta, SCYA4	ENSG00000275302	C-C motif chemokine ligand 4	P13236	17	36103590-36105621	Cancer-related genes, Predicted secreted proteins	Chemotaxis, Inflammatory response	Cytokine	Cancer-related genes	Evidence at protein level	Evidence at transcript level	Evidence at protein level	Evidence at protein level		Group enriched	Detected in many	4	blood: 69.3;lung: 23.1;lymphoid tissue: 20.8	Group enriched	Detected in some	23	Karpas-707: 5.1;U-266/70: 11.2;U-266/84: 5.4	Low cancer specificity	Detected in all							Group enriched	Detected in many	5	gdT-cell: 69.3;MAIT T-cell: 21.8;memory CD8 T-cell: 40.6;naive CD8 T-cell: 30.5	Lineage enriched	Detected in many	17	T-cells: 69.3									CAB007805	Approved
CCL4L2		ENSG00000276070	C-C motif chemokine ligand 4 like 2	Q8NHW4	17	36210924-36212878	Predicted secreted proteins	Chemotaxis, Inflammatory response	Cytokine		Evidence at protein level	Evidence at transcript level	Evidence at protein level	Evidence at protein level		Tissue enhanced	Detected in many		blood: 41.8;bone marrow: 18.7;lung: 15.2	Group enriched	Detected in some	4	Daudi: 5.6;HMC-1: 8.0;U-266/70: 12.4	Low cancer specificity	Detected in all							Cell type enriched	Detected in many	7	eosinophil: 41.8	Lineage enriched	Detected in many	7	granulocytes: 41.8
CCL5	D17S136E, MGC17164, RANTES, SCYA5, SISd, TCP228	ENSG00000271503	C-C motif chemokine ligand 5	P13501	17	35871491-35880793	Cancer-related genes, Plasma proteins, Predicted membrane proteins, Predicted secreted proteins	Chemotaxis, Inflammatory response	Cytokine	Cancer-related genes	Evidence at protein level	Evidence at transcript level	Evidence at protein level	Evidence at protein level	Evidence at protein level	Tissue enriched	Detected in many	4	blood: 169.0	Cell line enriched	Detected in some	4	NB-4: 71.3	Low cancer specificity	Detected in all							Cell type enhanced	Detected in many		gdT-cell: 157.7;memory CD8 T-cell: 169.0	Lineage enriched	Detected in many	4	T-cells: 169.0	Low region specificity	Detected in single			Low region specificity	Detected in many
CCL7	FIC, MARC, MCP-3, MCP3, NC28, SCYA6, SCYA7	ENSG00000108688	C-C motif chemokine ligand 7	P80098	17	34270221-34272242	Cancer-related genes, Predicted membrane proteins, Predicted secreted proteins	Chemotaxis, Inflammatory response	Cytokine, Heparin-binding	Cancer-related genes	Evidence at protein level	Evidence at transcript level	Evidence at protein level	Evidence at protein level	Evidence at protein level	Group enriched	Detected in some	6	adipose tissue: 11.5;bone marrow: 22.3	Cell line enhanced	Detected in some		BJ hTERT+: 15.1;BJ hTERT+ SV40 Large T+: 3.2;BJ hTERT+ SV40 Large T+ RasG12V: 3.9;HSkMC: 4.6	Low cancer specificity	Detected in many			Not detected	Not detected			Cell type enriched	Detected in single	12	classical monocyte: 1.1	Lineage enriched	Detected in single	12	monocytes: 1.1	Low region specificity	Detected in many
CCL8	HC14, MCP-2, SCYA8	ENSG00000108700	C-C motif chemokine ligand 8	P80075	17	34319036-34321402	Cancer-related genes, Predicted secreted proteins	Chemotaxis, Inflammatory response	Cytokine, Heparin-binding	Cancer-related genes	Evidence at protein level	Evidence at transcript level	Evidence at protein level	Evidence at protein level	Evidence at protein level	Tissue enhanced	Detected in many		placenta: 19.7	Cell line enhanced	Detected in some		BJ hTERT+: 1.9;BJ hTERT+ SV40 Large T+ RasG12V: 1.8;EFO-21: 4.0;HSkMC: 6.0	Low cancer specificity	Detected in many			Low region specificity	Detected in many			Cell type enriched	Detected in single	8	classical monocyte: 5.8	Lineage enriched	Detected in single	8	monocytes: 5.8					Low region specificity	Detected in all
CD14		ENSG00000170458	CD14 molecule	P08571	5	140631728-140633701	Cancer-related genes, CD markers, Plasma proteins, Predicted secreted proteins	Immunity, Inflammatory response, Innate immunity		Cancer-related genes	Evidence at protein level	Evidence at protein level	Evidence at protein level	Evidence at protein level	Evidence at protein level	Group enriched	Detected in all	4	blood: 189.4;liver: 165.8	Cell line enhanced	Detected in many		A549: 8.9;CACO-2: 13.6;SiHa: 16.3	Low cancer specificity	Detected in all			Low region specificity	Detected in all			Cell type enhanced	Detected in many		classical monocyte: 189.4	Group enriched	Detected in many	5	granulocytes: 52.3;monocytes: 189.4	Low region specificity	Detected in all			Low region specificity	Detected in all			HPA001887, HPA002127, CAB033631, CAB072865, CAB072866	Enhanced
CD163	M130, MM130, SCARI1	ENSG00000177575	CD163 molecule	Q86VB7	12	7470813-7503893	CD markers, Plasma proteins, Predicted intracellular proteins, Predicted membrane proteins, Predicted secreted proteins	Acute phase, Inflammatory response			Evidence at protein level	Evidence at protein level	Evidence at protein level	Evidence at protein level	Evidence at protein level	Tissue enhanced	Detected in all		lymphoid tissue: 113.6	Cell line enhanced	Detected in some		ASC diff: 2.1;CACO-2: 1.9;HSkMC: 5.9	Low cancer specificity	Detected in all			Low region specificity	Detected in many			Group enriched	Detected in some	10	classical monocyte: 28.2;myeloid DC: 25.3	Group enriched	Detected in many	40	dendritic cells: 25.3;monocytes: 28.2	Low region specificity	Detected in many			Low region specificity	Detected in single			CAB002432, HPA046404, HPA051974	Enhanced
CD40	Bp50, p50, TNFRSF5	ENSG00000101017	CD40 molecule	P25942	20	46118272-46129863	Cancer-related genes, CD markers, Disease related genes, Predicted membrane proteins, Predicted secreted proteins	Immunity	Receptor	Cancer-related genes, Disease mutation	Evidence at protein level	Evidence at protein level	Evidence at protein level	Evidence at protein level	Evidence at protein level	Low tissue specificity	Detected in all			Cell line enhanced	Detected in many		CAPAN-2: 26.7;EFO-21: 46.9	Low cancer specificity	Detected in all			Low region specificity	Detected in all			Cell type enhanced	Detected in many		memory B-cell: 36.1;naive B-cell: 41.3	Group enriched	Detected in many	6	B-cells: 41.3;monocytes: 10.8	Low region specificity	Detected in many			Low region specificity	Detected in many			CAB002495, HPA031567, HPA031568, CAB072868	Enhanced
CD40LG	CD154, CD40L, gp39, hCD40L, HIGM1, IMD3, TNFSF5, TRAP	ENSG00000102245	CD40 ligand	P29965	X	136648193-136660390	Cancer-related genes, Candidate cardiovascular disease genes, CD markers, Disease related genes, Predicted membrane proteins, Predicted secreted proteins		Cytokine	Cancer-related genes, Disease mutation	Evidence at protein level	Evidence at protein level	Evidence at protein level	Evidence at protein level	Evidence at protein level	Group enriched	Detected in many	5	blood: 29.2;intestine: 8.7;lymphoid tissue: 33.7	Cell line enriched	Detected in single	72	MOLT-4: 22.4	Low cancer specificity	Detected in many			Not detected	Not detected			Group enriched	Detected in many	5	gdT-cell: 9.4;MAIT T-cell: 22.9;memory CD4 T-cell: 29.2;naive CD4 T-cell: 28.1	Lineage enriched	Detected in single	58	T-cells: 29.2	Not detected	Not detected			Low region specificity	Detected in many			HPA045827	Enhanced
[truncated: 1,425 more rows]
[truncated: 180 more columns]
